# Supplementary material for: Genomes of Anguillid Herpesvirus 1 Strains Reveal Evolutionary Disparities and Low Genetic Diversity in the Genus Cyprinivirus
Source: Microorganisms. 2021 May 5;9(5):998. doi: 10.3390/microorganisms9050998 (PMC8148134; doi:10.3390/microorganisms9050998)
Supplement: Supplementary file 1 [file microorganisms-09-00998-s001.zip]

Archive with 7 entries (7 files):
- 05032021 Supplementary Tables S1-S11 FINAL V2.xlsx
- Supplementary Figures S1 FINAL.jpg
- Supplementary Figures S2 FINAL.jpg
- Supplementary Figures S3 FINAL.jpg
- Supplementary Figures S4 FINAL.jpg
- Supplementary Figures S5 FINAL Part 1.JPG
- Supplementary Figures S5 FINAL Part 2.JPG
