# Supplementary material for: Genomes of Anguillid Herpesvirus 1 Strains Reveal Evolutionary Disparities and Low Genetic Diversity in the Genus Cyprinivirus
Source: Microorganisms. 2021 May 5;9(5):998. doi: 10.3390/microorganisms9050998 (PMC8148134; doi:10.3390/microorganisms9050998)
Supplement: Supplementary file 1 [file microorganisms-09-00998-s001.zip › 05032021 Supplementary Tables S1-S11 FINAL V2.xlsx]

## Sheet: Table S1
Table S1. Strains used in the present study. Sequences are provided in Table S2.
Family	Sub-Family	Genus	Species name used in this study (as per ICTV 2019 Release)	Abbreviation used in this study 1	GenBank Genome Accession Number	Name used in this study or extra Information from GenBank entry title (if present)
Alloherpesviridae	N/A	Cyprinivirus	Anguillid herpesvirus 1	AngHV-1	MW580849	CVI 5
					MW580851	DK1 5
					MW580850	DK2 5
					MW580852	DK3 5
					MW580853	DK4 5
					FJ940765.3	Strain 500138
					MW580854	HVA 5
					KX027736.1	Isolate HVA980811
					MW580855	UK 5
			Cyprinid herpesvirus 1	CyHV-1	JQ815363.1	NG-J1
			Cyprinid herpesvirus 2	CyHV-2	KU199244.1 2	CaHV isolate 1301
					NC_019495.1	ST-J1
					KT387800.1	SY
					KM200722.1	SY-C1
					MK260012.1	YZ-01
			Cyprinid herpesvirus 3	CyHV-3	KX544847.1	I_10_3
					MG925485.1	Cavoy
					KX544844.1	181110_CB4
					MG925486.1	E
					MG925487.1	FL
					MK260013.1	GY-01
					MG925488.1	GZ11-SC
					KX544846.1	I_09_2i3
					MG925489.1	I
					KX544845.1	J1_101110
					KX544843.1	J2_101110
					KJ627438.1	KHV-GZ11
					DQ177346.1	KHV-I
					DQ657948.1	KHV-U
					MG925490.1	M3
					KX544842.1	PoB3
					KX544848.1	PP3
					MG925491.1	T
					AP008984.1	TUMST1
		Batrachovirus	Ranid herpesvirus 1 3	RaHV-1	DQ665917	McKinnell
Herpesviridae	Alphaherpesvirinae	Simplexvirus	Human alphaherpesvirus 1	HHV-1	KY922719.1	HSV-N-7
					MH102298.1	HSV-v29_site16_day1
					MH999839	K86
					MH999841.1	Ty148
					MN136523.1	MacIntyre
					MN159379.1	s17pp5
					MN159383.1	Sc16
					JN555585.1	strain 17
					JQ780693.1	KOS
					X14112.1	N/A
			Human alphaherpesvirus 2	HHV-2	KF781518.1	SD90e
					KY922726.1	H12212
					NC_001798.2	HG52
					KY922720.1	HSV2-H1226
					KY922725.1	HSV2-H12211
					MF564034.1	sample_8
					MF564036.1	sample 16
					MF564037.1	sample_19
					MF564035.1	sample_14
					KY922721.1	H1227
		Varicellovirus	Bovine alphaherpesvirus 1	BHV-1	KM258880.1	K22
					KM258881	B589
					KM258882.1	SM023
					KM258883.1	SP1777
					JX898220.1	97-11
					KU198480.1	Cooper
					MF421714.1	ATCC:VR-188
					MH751900.1	C29
					MH791339.1	C45
					MH791341.1	C47
			Human alphaherpesvirus 3	HHV-3	KY037797.1	278
					KY037798.1	Baike
					MF898328.1	VZVs/SanDimas.CA.USA/17.12/Z_9
					MH709372.1	KPZ13-316
					MH709373.1	KPZ13-319
					MH709374.1	KPZ13-344
					MH709375.1	KPZ13-353
					MH709376.1	KPZ13-372
					MH709377.1	KPZ13-382
					KY037796.1	92
			Equid alphaherpesvirus 1	EHV-1	AB992258.1	HH1
					KF644575.1	94-137
					KF644580.1	T-529_Oct_84
					KM593996.1	T953
					KP975078.1	NA
					NC_001491.2	Ab4
					KF644574.1	T-616
					LC193725.1	NA
					MF975655.1	KyA
					MF975656.1	RacL11
			Felid alphaherpesvirus 1	FHV-1	KR381779.1	729-83
					KR381802.1	3227-05
					MH070326.1	CALI_11
					MH070327.1	FLOR_5
					MH070330.1	SANJ_1
					MH070342.1	MILW_2
					MH070343.1	NEWY_3
					MH070345.1	WASH_3
					MH070347.1	MILW_11
					MH070348.1	KANS_2
	Betaherpesvirinae	Cytomegalovirus	Human betaherpesvirus 5	HHV-5	KT726945.2	NL/Rot6/Nasal/2012
					KJ872539.1	PAV16
					KP745685.1	CZ/3/2012
					KR534209.1	JER4755
					KT726953.2	UK/Lon9/Urine/2012
					KY490064.1	PRA2
					MF084223.1	LON1
					MF783090.1	Toledo-p7_majority
					MF783093.1	TAR_Toledo-P
					MN274568.1	H2
	Gammaherpesvirinae	Lymphocryptovirus	Human gammaherpesvirus 4	HHV-4	AY961628.3	GD1
					KC207813.1	Akata
					KF717093.1	Raji
					KF992571.1	HKNPC9
					MK540241.1	BLT001
					MK540253.1	GCT011
					MK540287.1	HS035
					MK540293.1	HS045
					MK540333.1	NPCS023
					MK540470.1	NPCT115
		Rhadinovirus	Human gammaherpesvirus 8	HHV-8	MK733608.1	UNC_KICS010
					KT271466.1	ZM124 4
					KF588566.1	BrK.2191_4
					KT271455.1	ZM091 4
					MK733607.1	BC1_UNC
					MK733606.1	UNC_KICS009
					MK143395.1	JSC-1
					AP017458.1	SPEL
					KT271468.1	ZM130
					LC200589.1	Japan1
1. Abbreviated name used in this study with alternate/old species names and abbreviations in brackets after: AngHV-1 (Herpesvirus anguillae, HVA), CyHV-1 (Carp pox herpesvirus), CyHV-2 (Goldfish haematopoietic necrosis virus, GFHNV or Herpesviral haematopoietic necrosis virus or HHNV), CyHV-3 (Koi herpesvirus, KHV), RaHV-1 (Lucke tumour herpesvirus or LTHV), HHV-1 (Herpes simplex 1, Human herpesv…
2. Crucian carp herpesvirus more than likely represents a separate strain of CyHV-2 exhibiting extensive genomic rearrangements, but high sequence identity with CyHV-2 (as described in DOI: 10.1007/s00705-016-3037-y) and thus sequences from this virus were included in this study as a member of the CyHV-2 clade.
3. DNA polymerase, Helicase and Terminase sequences from RaHV-1 (NC_008211.1) were used as outgroup sequences.
4. Partial genome containing all four core genes of interest.
5. Generated as part of this study.

## Sheet: Table S2
Table S2. Sequences retrieved from GenBank or generated locally that were used in the present study. All accession numbers are incorporated into fasta identifiers.
DNA polymerase
AngHV-1 DNA polymerase
>AngHV-1-CVI
ATGGATTTCAAATACTACGCGGTGTTTGCGGACAGGTTGGTCCAGCAGAAATGCGCCACCGACGCGCAAGACGGTGACATCTTTTACACGGTCTCTATCAGAGCGGTGGAAGATCGACTGAGAGTGGTTGGTTGTTTTCCAGACACTTGTGAGACCGCGTGTCTGTGGATAGAACCCATATACTGCCCCCTGGTATTGGACAAGGCGTACTCGGCCTACCTTGAGAGCAAGCCGCAGCTGATGGCGCTGGTATCGTGCACAGCCTCCACCTTGCCCGGACCAGAACGTGTGAACTTGGTGCTCAACAACGGCGACACCAAGGAAGACGTGTCCGTAACCATGTACCTATTTGAGAAAAAAGCTGACAGGAAAAGGGTGGCGGACCACCTGAGACAAGCC…
>AngHV-1-DK1
ATGGATTTCAAATACTACGCGGTGTTTGCGGACAGGTTGGTCCAGCAGAAATGCGCCACCGACGCGCAAGACGGTGACATCTTTTACACGGTCTCTATCAGAGCGGTGGAAGATCGACTGAGAGTGGTTGGTTGTTTTCCAGACACTTGTGAGACCGCGTGTCTGTGGATAGAACCCATATACTGCCCCCTGGTATTGGACAAGGCGTACTCGGCCTACCTTGAGAGCAAGCCGCAGCTGATGGCGCTGGTATCGTGCACAGCCTCCACCTTGCCCGGACCAGAACGTGTGAACTTGGTGCTCAACAACGGCGACACCAAGGAAGACGTGTCCGTAACCATGTACCTATTTGAGAAAAAAGCTGACAGGAAAAGGGTGGCGGACCACCTGAGACAAGCC…
>AngHV-1-DK2
ATGGATTTCAAATACTACGCGGTGTTTGCGGACAGGTTGGTCCAGCAGAAATGCGCCACCGACGCGCAAGACGGTGACATCTTTTACACGGTCTCTATCAGAGCGGTGGAAGATCGACTGAGAGTGGTTGGTTGTTTTCCAGACACTTGTGAGACCGCGTGTCTGTGGATAGAACCCATATACTGCCCCCTGGTATTGGACAAGGCGTACTCGGCCTACCTTGAGAGCAAGCCGCAGCTGATGGCGCTGGTATCGTGCACAGCCTCCACCTTGCCCGGACCAGAACGTGTGAACTTGGTGCTCAACAACGGCGACACCAAGGAAGACGTGTCCGTGACCATGTACCTATTTGAGAAAAAAGCTGACAGGAAAAGGGTGGCGGACCACCTGAGACAAGCC…
>AngHV-1-DK3
ATGGATTTCAAATACTACGCGGTGTTTGCGGACAGGTTGGTCCAGCAGAAATGCGCCACCGACGCGCAAGACGGTGACATCTTTTACACGGTCTCTATCAGAGCGGTGGAAGATCGACTGAGAGTGGTTGGTTGTTTTCCAGACACTTGTGAGACCGCGTGTCTGTGGATAGAACCCATATACTGCCCCCTGGTATTGGACAAGGCGTACTCGGCCTACCTTGAGAGCAAGCCGCAGCTGATGGCGCTGGTATCGTGCACAGCCTCCACCTTGCCCGGACCAGAACGTGTGAACTTGGTGCTCAACAACGGCGACACCAAGGAAGACGTGTCCGTAACCATGTACCTATTTGAGAAAAAAGCTGACAGGAAAAGGGTGGCGGACCACCTGAGACAAGCC…
>AngHV-1-DK4
ATGGATTTCAAATACTACGCGGTGTTTGCGGACAGGTTGGTCCAGCAGAAATGCGCCACCGACGCGCAAGACGGTGACATCTTTTACACGGTCTCTATCAGAGCGGTGGAAGATCGACTGAGAGTGGTTGGTTGTTTTCCAGACACTTGTGAGACCGCGTGTCTGTGGATAGAACCCATATACTGCCCCCTGGTATTGGACAAGGCGTACTCGGCCTACCTTGAGAGCAAGCCGCAGCTGATGGCGCTGGTATCGTGCACAGCCTCCACCTTGCCCGGACCAGAACGTGTGAACTTGGTGCTCAACAACGGCGACACCAAGGAAGACGTGTCCGTAACCATGTACCTATTTGAGAAAAAAGCTGACAGGAAAAGGGTGGCGGACCACCTGAGACAAGCC…
>AngHV-1-FJ_FJ940765.3
ATGGATTTCAAATACTACGCGGTGTTTGCGGACAGGTTGGTCCAGCAGAAATGCGCCACCGACGCGCAAGACGGTGACATCTTTTACACGGTCTCTATCAGAGCGGTGGAAGATCGACTGAGAGTGGTTGGTTGTTTTCCAGACACTTGTGAGACCGCGTGTCTGTGGATAGAACCCATATACTGCCCCCTGGTATTGGACAAGGCGTACTCGGCCTACCTTGAGAGCAAGCCGCAGCTGATGGCGCTGGTATCGTGCACAGCCTCCACCTTGCCCGGACCAGAACGTGTGAACTTGGTGCTCAACAACGGCGACACCAAGGAAGACGTGTCCGTAACCATGTACCTATTTGAGAAAAAAGCTGACAGGAAAAGGGTGGCGGACCACCTGAGACAAGCC…
>AngHV-1-HVA
ATGGATTTCAAATACTACGCGGTGTTTGCGGACAGGTTGGTCCAGCAGAAATGCGCCACCGACGCGCAAGACGGTGACATCTTTTACACGGTCTCTATCAGAGCGGTGGAAGATCGACTGAGAGTGGTTGGTTGTTTTCCAGACACTTGTGAGACCGCGTGTCTGTGGATAGAACCCATATACTGCCCCCTGGTATTGGACAAGGCGTACTCGGCCTACCTTGAGAGCAAGCCGCAGCTGATGGCGCTGGTATCGTGCACAGCCTCCACCTTGCCCGGACCAGAACGTGTGAACTTGGTGCTCAACAACGGCGACACCAAGGAAGACGTGTCCGTAACCATGTACCTATTTGAGAAAAAAGCTGACAGGAAAAGGGTGGCGGACCACCTGAGACAAGCC…
>AngHV-1-KX_KX027736.1
ATGGATTTCAAATACTACGCGGTGTTTGCGGACAGGTTGGTCCAGCAGAAATGCGCCACCGACGCGCAAGACGGTGACATCTTTTACACGGTCTCTATCAGAGCGGTGGAAGATCGACTGAGAGTGGTTGGTTGTTTTCCAGACACTTGTGAGACCGCGTGTCTGTGGATAGAACCCATATACTGCCCCCTGGTATTGGACAAGGCGTACTCGGCCTACCTTGAGAGCAAGCCGCAGCTGATGGCGCTGGTATCGTGCACAGCCTCCACCTTGCCCGGACCAGAACGTGTGAACTTGGTGCTCAACAACGGCGACACCAAGGAAGACGTGTCCGTAACCATGTACCTATTTGAGAAAAAAGCTGACAGGAAAAGGGTGGCGGACCACCTGAGACAAGCC…
>AngHV-1-UK
ATGGATTTCAAATACTACGCGGTGTTTGCGGACAGGTTGGTCCAGCAGAAATGCGCCACCGACGCGCAAGACGGTGACATCTTTTACACGGTCTCTATCAGAGCGGTGGAAGATCGACTGAGAGTGGTTGGTTGTTTTCCAGACACTTGTGAGACCGCGTGTCTGTGGATAGAACCCATATACTGCCCCCTGGTATTGGACAAGGCGTACTCGGCCTACCTTGAGAGCAAGCCGCAGCTGATGGCGCTGGTATCGTGCACAGCCTCCACCTTGCCCGGACCAGAACGTGTGAACTTGGTGCTCAACAACGGCGACACCAAGGAAGACGTGTCCGTAACCATGTACCTATTTGAGAAAAAAGCTGACAGGAAAAGGGTGGCGGACCACCTGAGACAAGCC…
CyHV-3 DNA polymerase
>CyHV-3_KHV-GZ11_KJ627438.1
ATGCAAGCCTTTAAGCTGTACGAGGCCTTCAGCGACTACCTGCCCAAGCAGGTGACGGAGCAAGAGTTTGACAGGGGCGACGGAGACAATGAGCTCATGTACGTCGCCTCCGTGAGGTTGATCGAGGAGTCCTTCAGGGTTTGGGCCTGCTGGCCGGACTCTGGCAGAAAGAAATGTTTCTGGATCAGGCCCGTGTGGTGGCCCTGCGTGATGTCGGACAGGGTGTACGAGCTCGTGGGCAGGAGCAAGCCCTTCGCGCTGGCCTCGACGCGGTCGCTGCCGCAGGTCGGCGGCGTGTGGCTCAACAACGCCGACACCAAGCAGGACGTGCGGTGCCGGCTGATCCTCTTCAAGAACAAGAGGGAGCGTCAGGTCTTCATCAACCTGCTCCGCAAAGAG…
>CyHV-3_KHV-U_DQ657948.1
ATGCAAGCCTTTAAGCTGTACGAGGCCTTCAGCGACTACCTGCCCAAGCAGGTGACGGAGCAAGAGTTTGACAGGGGCGACGGAGACAATGAGCTCATGTACGTCGCCTCCGTGAGGTTGATCGAGGAGTCCTTCAGGGTTTGGGCCTGCTGGCCGGACTCTGGCAGAAAGAAATGTTTCTGGATCAGGCCCGTGTGGTGGCCCTGCGTGATGTCGGACAGGGTGTACGAGCTCGTGGGCAGGAGCAAGCCCTTCGCGCTGGCCTCGACGCGGTCGCTGCCGCAGGTCGGCGGCGTGTGGCTCAACAACGCCGACACCAAGCAGGACGTGCGGTGCCGGCTGATCCTCTTCAAGAACAAGAGGGAGCGTCAGGTCTTCATCAACCTGCTCCGCAAAGAG…
>CyHV-3_TUMST1_AP008984.1
ATGCAAGCCTTTAAGCTGTACGAGGCCTTCAGCGACTACCTGCCCAAGCAGGTGACGGAGCAAGAGTTTGACAGGGGCGACGGAGACAATGAGCTCATGTACGTCGCCTCCGTGAGGTTGATCGAGGAGTCCTTCAGGGTTTGGGCCTGCTGGCCGGACTCTGGCAGAAAGAAATGTTTCTGGATCAGGCCCGTGTGGTGGCCCTGCGTGATGTCGGACAGGGTGTACGAGCTCGTGGGCAGGAGCAAGCCCTTCGCGCTGGCCTCGACGCGGTCGCTGCCGCAGGTCGGCGGCGTGTGGCTCAACAACGCCGACACCAAGCAGGACGTGCGGTGCCGGCTGATCCTCTTCAAGAACAAGAGGGAGCGTCAGGTCTTCATCAACCTGCTCCGCAAAGAG…
>CyHV-3_T_MG925491.1
ATGCAAGCCTTTAAGCTGTACGAGGCCTTCAGCGACTACCTGCCCAAGCAGGTGACGGAGCAAGAGTTTGACAGGGGCGACGGAGACAATGAGCTCATGTACGTCGCCTCCGTGAGGTTGATCGAGGAGTCCTTCAGGGTTTGGGCCTGCTGGCCGGACTCTGGCAGAAAGAAATGTTTCTGGATCAGGCCCGTGTGGTGGCCCTGCGTGATGTCGGACAGGGTGTACGAGCTCGTGGGCAGGAGCAAGCCCTTCGCGCTGGCCTCGACGCGGTCGCTGCCGCAGGTCGGCGGCGTGTGGCTCAACAACGCCGACACCAAGCAGGACGTGCGGTGCCGGCTGATCCTCTTCAAGAACAAGAGGGAGCGTCAGGTCTTCATCAACCTGCTCCGCAAAGAG…
>CyHV-3_M3_MG925490.1
ATGCAAGCCTTTAAGCTGTACGAGGCCTTCAGCGACTACCTGCCCAAGCAGGTGACGGAGCAAGAGTTTGACAGGGGCGACGGAGACAATGAGCTCATGTACGTCGCCTCCGTGAGGTTGATCGAGGAGTCCTTCAGGGTTTGGGCCTGCTGGCCGGACTCTGGCAGAAAGAAATGTTTCTGGATCAGGCCCGTGTGGTGGCCCTGCGTGATGTCGGACAGGGTGTACGAGCTCGTGGGCAGGAGCAAGCCCTTCGCGCTGGCCTCGACGCGGTCGCTGCCGCAGGTCGGCGGCGTGTGGCTCAACAACGCCGACACCAAGCAGGACGTGCGGTGCCGGCTGATCCTCTTCAAGAACAAGAGGGAGCGTCAGGTCTTCATCAACCTGCTCCGCAAAGAG…
>CyHV-3_I_MG925489.1
ATGCAAGCCTTTAAGCTGTACGAGGCCTTCAGCGACTACCTGCCCAAGCAGGTGACGGAGCAAGAGTTTGACAGGGGCGACGGAGACAATGAGCTCATGTACGTCGCCTCCGTGAGGTTGATCGAGGAGTCCTTCAGGGTTTGGGCCTGCTGGCCGGACTCTGGCAGAAAGAAATGTTTCTGGATCAGGCCCGTGTGGTGGCCCTGCGTGATGTCGGACAGGGTGTACGAGCTCGTGGGCAGGAGCAAGCCCTTCGCGCTGGCCTCGACGCGGTCGCTGCCGCAGGTCGGCGGCGTGTGGCTCAACAACGCCGACACCAAGCAGGACGTGCGGTGCCGGCTGATCCTCTTCAAGAACAAGAGGGAGCGTCAGGTCTTCATCAACCTGCTCCGCAAAGAG…
>CyHV-3_GZ11-SC_MG925488.1
ATGCAAGCCTTTAAGCTGTACGAGGCCTTCAGCGACTACCTGCCCAAGCAGGTGACGGAGCAAGAGTTTGACAGGGGCGACGGAGACAATGAGCTCATGTACGTCGCCTCCGTGAGGTTGATCGAGGAGTCCTTCAGGGTTTGGGCCTGCTGGCCGGACTCTGGCAGAAAGAAATGTTTCTGGATCAGGCCCGTGTGGTGGCCCTGCGTGATGTCGGACAGGGTGTACGAGCTCGTGGGCAGGAGCAAGCCCTTCGCGCTGGCCTCGACGCGGTCGCTGCCGCAGGTCGGCGGCGTGTGGCTCAACAACGCCGACACCAAGCAGGACGTGCGGTGCCGGCTGATCCTCTTCAAGAACAAGAGGGAGCGTCAGGTCTTCATCAACCTGCTCCGCAAAGAG…
>CyHV-3_FL_MG925487.1
ATGCAAGCCTTTAAGCTGTACGAGGCCTTCAGCGACTACCTGCCCAAGCAGGTGACGGAGCAAGAGTTTGACAGGGGCGACGGAGACAATGAGCTCATGTACGTCGCCTCCGTGAGGTTGATCGAGGAGTCCTTCAGGGTTTGGGCCTGCTGGCCGGACTCTGGCAGAAAGAAATGTTTCTGGATCAGGCCCGTGTGGTGGCCCTGCGTGATGTCGGACAGGGTGTACGAGCTCGTGGGCAGGAGCAAGCCCTTCGCGCTGGCCTCGACGCGGTCGCTGCCGCAGGTCGGCGGCGTGTGGCTCAACAACGCCGACACCAAGCAGGACGTGCGGTGCCGGCTGATCCTCTTCAAGAACAAGAGGGAGCGTCAGGTCTTCATCAACCTGCTCCGCAAAGAG…
>CyHV-3_E_MG925486.1
ATGCAAGCCTTTAAGCTGTACGAGGCCTTCAGCGACTACCTGCCCAAGCAGGTGACGGAGCAAGAGTTTGACAGGGGCGACGGAGACAATGAGCTCATGTACGTCGCCTCCGTGAGGTTGATCGAGGAGTCCTTCAGGGTTTGGGCCTGCTGGCCGGACTCTGGCAGAAAGAAATGTTTCTGGATCAGGCCCGTGTGGTGGCCCTGCGTGATGTCGGACAGGGTGTACGAGCTCGTGGGCAGGAGCAAGCCCTTCGCGCTGGCCTCGACGCGGTCGCTGCCGCAGGTCGGCGGCGTGTGGCTCAACAACGCCGACACCAAGCAGGACGTGCGGTGCCGGCTGATCCTCTTCAAGAACAAGAGGGAGCGTCAGGTCTTCATCAACCTGCTCCGCAAAGAG…
>CyHV-3_Cavoy_MG925485.1
ATGCAAGCCTTTAAGCTGTACGAGGCCTTCAGCGACTACCTGCCCAAGCAGGTGACGGAGCAAGAGTTTGACAGGGGCGACGGAGACAATGAGCTCATGTACGTCGCCTCCGTGAGGTTGATCGAGGAGTCCTTCAGGGTTTGGGCCTGCTGGCCGGACTCTGGCAGAAAGAAATGTTTCTGGATCAGGCCCGTGTGGTGGCCCTGCGTGATGTCGGACAGGGTGTACGAGCTCGTGGGCAGGAGCAAGCCCTTCGCGCTGGCCTCGACGCGGTCGCTGCCGCAGGTCGGCGGCGTGTGGCTCAACAACGCCGACACCAAGCAGGACGTGCGGTGCCGGCTGATCCTCTTCAAGAACAAGAGGGAGCGTCAGGTCTTCATCAACCTGCTCCGCAAAGAG…
>CyHV-3_GY-01_MK260013.1
ATGCAAGCCTTTAAGCTGTACGAGGCCTTCAGCGACTACCTGCCCAAGCAGGTGACGGAGCAAGAGTTTGACAGGGGCGACGGAGACAATGAGCTCATGTACGTCGCCTCCGTGAGGTTGATCGAGGAGTCCTTCAGGGTTTGGGCCTGCTGGCCGGACTCTGGCAGAAAGAAATGTTTCTGGATCAGGCCCGTGTGGTGGCCCTGCGTGATGTCGGACAGGGTGTACGAGCTCGTGGGCAGGAGCAAGCCCTTCGCGCTGGCCTCGACGCGGTCGCTGCCGCAGGTCGGCGGCGTGTGGCTCAACAACGCCGACACCAAGCAGGACGTGCGGTGCCGGCTGATCCTCTTCAAGAACAAGAGGGAGCGTCAGGTCTTCATCAACCTGCTCCGCAAAGAG…
>CyHV-3_PP3_070411_KX544848.1
ATGCAAGCCTTTAAGCTGTACGAGGCCTTCAGCGACTACCTGCCCAAGCAGGTGACGGAGCAAGAGTTTGACAGGGGCGACGGAGACAATGAGCTCATGTACGTCGCCTCCGTGAGGTTGATCGAGGAGTCCTTCAGGGTTTGGGCCTGCTGGCCGGACTCTGGCAGAAAGAAATGTTTCTGGATCAGGCCCGTGTGGTGGCCCTGCGTGATGTCGGACAGGGTGTACGAGCTCGTGGGCAGGAGCAAGCCCTTCGCGCTGGCCTCGACGCGGTCGCTGCCGCAGGTCGGCGGCGTGTGGCTCAACAACGCCGACACCAAGCAGGACGTGCGGTGCCGGCTGATCCTCTTCAAGAACAAGAGGGAGCGTCAGGTCTTCATCAACCTGCTCCGCAAAGAG…
>CyHV-3_I_10_3_KX544847.1
ATGCAAGCCTTTAAGCTGTACGAGGCCTTCAGCGACTACCTGCCCAAGCAGGTGACGGAGCAAGAGTTTGACAGGGGCGACGGAGACAATGAGCTCATGTACGTCGCCTCCGTGAGGTTGATCGAGGAGTCCTTCAGGGTTTGGGCCTGCTGGCCGGACTCTGGCAGAAAGAAATGTTTCTGGATCAGGCCCGTGTGGTGGCCCTGCGTGATGTCGGACAGGGTGTACGAGCTCGTGGGCAGGAGCAAGCCCTTCGCGCTGGCCTCGACGCGGTCGCTGCCGCAGGTCGGCGGCGTGTGGCTCAACAACGCCGACACCAAGCAGGACGTGCGGTGCCGGCTGATCCTCTTCAAGAACAAGAGGGAGCGTCAGGTCTTCATCAACCTGCTCCGCAAAGAG…
>CyHV-3_I_09_2i3_KX544846.1
ATGCAAGCCTTTAAGCTGTACGAGGCCTTCAGCGACTACCTGCCCAAGCAGGTGACGGAGCAAGAGTTTGACAGGGGCGACGGAGACAATGAGCTCATGTACGTCGCCTCCGTGAGGTTGATCGAGGAGTCCTTCAGGGTTTGGGCCTGCTGGCCGGACTCTGGCAGAAAGAAATGTTTCTGGATCAGGCCCGTGTGGTGGCCCTGCGTGATGTCGGACAGGGTGTACGAGCTCGTGGGCAGGAGCAAGCCCTTCGCGCTGGCCTCGACGCGGTCGCTGCCGCAGGTCGGCGGCGTGTGGCTCAACAACGCCGACACCAAGCAGGACGTGCGGTGCCGGCTGATCCTCTTCAAGAACAAGAGGGAGCGTCAGGTCTTCATCAACCTGCTCCGCAAAGAG…
>CyHV-3_J1_101110_KX544845.1
ATGCAAGCCTTTAAGCTGTACGAGGCCTTCAGCGACTACCTGCCCAAGCAGGTGACGGAGCAAGAGTTTGACAGGGGCGACGGAGACAATGAGCTCATGTACGTCGCCTCCGTGAGGTTGATCGAGGAGTCCTTCAGGGTTTGGGCCTGCTGGCCGGACTCTGGCAGAAAGAAATGTTTCTGGATCAGGCCCGTGTGGTGGCCCTGCGTGATGTCGGACAGGGTGTACGAGCTCGTGGGCAGGAGCAAGCCCTTCGCGCTGGCCTCGACGCGGTCGCTGCCGCAGGTCGGCGGCGTGTGGCTCAACAACGCCGACACCAAGCAGGACGTGCGGTGCCGGCTGATCCTCTTCAAGAACAAGAGGGAGCGTCAGGTCTTCATCAACCTGCTCCGCAAAGAG…
>CyHV-3_CB4_181110_KX544844.1
ATGCAAGCCTTTAAGCTGTACGAGGCCTTCAGCGACTACCTGCCCAAGCAGGTGACGGAGCAAGAGTTTGACAGGGGCGACGGAGACAATGAGCTCATGTACGTCGCCTCCGTGAGGTTGATCGAGGAGTCCTTCAGGGTTTGGGCCTGCTGGCCGGACTCTGGCAGAAAGAAATGTTTCTGGATCAGGCCCGTGTGGTGGCCCTGCGTGATGTCGGACAGGGTGTACGAGCTCGTGGGCAGGAGCAAGCCCTTCGCGCTGGCCTCGACGCGGTCGCTGCCGCAGGTCGGCGGCGTGTGGCTCAACAACGCCGACACCAAGCAGGACGTGCGGTGCCGGCTGATCCTCTTCAAGAACAAGAGGGAGCGTCAGGTCTTCATCAACCTGCTCCGCAAAGAG…
>CyHV-3_KHV-I_DQ177346.1
ATGCAAGCCTTTAAGCTGTACGAGGCCTTCAGCGACTACCTGCCCAAGCAGGTGACGGAGCAAGAGTTTGACAGGGGCGACGGAGACAATGAGCTCATGTACGTCGCCTCCGTGAGGTTGATCGAGGAGTCCTTCAGGGTTTGGGCCTGCTGGCCGGACTCTGGCAGAAAGAAATGTTTCTGGATCAGGCCCGTGTGGTGGCCCTGCGTGATGTCGGACAGGGTGTACGAGCTCGTGGGCAGGAGCAAGCCCTTCGCGCTGGCCTCGACGCGGTCGCTGCCGCAGGTCGGCGGCGTGTGGCTCAACAACGCCGACACCAAGCAGGACGTGCGGTGCCGGCTGATCCTCTTCAAGAACAAGAGGGAGCGTCAGGTCTTCATCAACCTGCTCCGCAAAGAG…
>CyHV-3_J2_101110_KX544843.1
ATGCAAGCCTTTAAGCTGTACGAGGCCTTCAGCGACTACCTGCCCAAGCAGGTGACGGAGCAAGAGTTTGACAGGGGCGACGGAGACAATGAGCTCATGTACGTCGCCTCCGTGAGGTTGATCGAGGAGTCCTTCAGGGTTTGGGCCTGCTGGCCGGACTCTGGCAGAAAGAAATGTTTCTGGATCAGGCCCGTGTGGTGGCCCTGCGTGATGTCGGACAGGGTGTACGAGCTCGTGGGCAGGAGCAAGCCCTTCGCGCTGGCCTCGACGCGGTCGCTGCCGCAGGTCGGCGGCGTGTGGCTCAACAACGCCGACACCAAGCAGGACGTGCGGTGCCGGCTGATCCTCTTCAAGAACAAGAGGGAGCGTCAGGTCTTCATCAACCTGCTCCGCAAAGAG…
>CyHV-3_PoB3_KX544842.1
ATGCAAGCCTTTAAGCTGTACGAGGCCTTCAGCGACTACCTGCCCAAGCAGGTGACGGAGCAAGAGTTTGACAGGGGCGACGGAGACAATGAGCTCATGTACGTCGCCTCCGTGAGGTTGATCGAGGAGTCCTTCAGGGTTTGGGCCTGCTGGCCGGACTCTGGCAGAAAGAAATGTTTCTGGATCAGGCCCGTGTGGTGGCCCTGCGTGATGTCGGACAGGGTGTACGAGCTCGTGGGCAGGAGCAAGCCCTTCGCGCTGGCCTCGACGCGGTCGCTGCCGCAGGTCGGCGGCGTGTGGCTCAACAACGCCGACACCAAGCAGGACGTGCGGTGCCGGCTGATCCTCTTCAAGAACAAGAGGGAGCGTCAGGTCTTCATCAACCTGCTCCGCAAAGAG…
CyHV-2 DNA polymerase
>CyHV-2_CaHV-1_1301_KU199244.1
ATGGAGCTGTTCAAACTGTACAATGCTTTCGCCGACTGCTATCCCAAACAAGTGTCTGAGGCAGAGTTCGACGCCGGCGACGGAGACAACCAGCTCATCTACGTGGCCTCTGTGAGGCTACTCGAGAATTCGATGAGAGTCTGGGCGTGCTGGCCCGACACCGGAGACAAGAAATGTTTTTGGGTTAAACCGGTGTACTGGCCATGCGTCGTCTCTGATGAGACCTACGCGTTACTGGCAAAGGCTAAACCGGGTCTGCTGTCTGTCACGCGCGCTCTGCCGCAGGTGAGCAACATGTGGCTAAACAACGCGGACACCAAACAGGACGTCTCGTGTAGAATCATTCTGTTCAAGTCCAAGCAGGAACGCCAGTCTATAATCAACATACTCCGCAAAGAG…
>CyHV-2_SY_KT387800.1
ATGGAGCTGTTCAAACTGTACAATGCTTTCGCCGACTGCTATCCCAAACAAGTGTCTGAGGCAGAGTTCGACGCCGGCGACGGAGACAACCAGCTCATCTACGTGGCCTCTGTGAGGCTACTCGAGAATTCGATGAGAGTCTGGGCGTGCTGGCCCGACACCGGAGACAAGAAATGTTTTTGGGTTAAACCGGTGTACTGGCCATGCGTCGTCTCTGATGAGACCTACGCGTTACTGGCAAAGGCTAAACCGGGTCTGCTGTCTGTCACGCGCGCTCTGCCGCAGGTGAGCAACATGTGGCTAAACAACGCGGACACCAAACAGGACGTCTCGTGTAGAATCATTCTGTTCAAGTCCAAGCAGGAACGCCAGTCTATAATCAACATACTCCGCAAAGAG…
>CyHV-2_YZ-01_MK260012.1
ATGGAGCTGTTCAAACTGTACAATGCTTTCGCCGACTGCTATCCCAAACAAGTGTCTGAGGCAGAGTTCGACGCCGGCGACGGAGACAACCAGCTCATCTACGTGGCCTCTGTGAGGCTACTCGAGAATTCGATGAGAGTCTGGGCGTGCTGGCCCGACACCGGAGACAAGAAATGTTTTTGGGTTAAACCGGTGTACTGGCCATGCGTCGTCTCTGATGAGACCTACGCGTTACTGGCAAAGGCTAAACCGGGTCTGCTGTCTGTCACGCGCGCTCTGCCGCAGGTGAGCAACATGTGGCTAAACAACGCGGACACCAAACAGGACGTCTCGTGTAGAATCATTCTGTTCAAGTCCAAGCAGGAACGCCAGTCTATAATCAACATACTCCGCAAAGAG…
>CyHV-2_ST-J1_NC_019495.1
ATGGAGCTGTTCAAACTGTACAATGCTTTCGCCGACTGCTATCCCAAACAAGTGTCTGAGGCAGAGTTCGACGCCGGCGACGGAGACAACCAGCTCATCTACGTGGCCTCTGTGAGGCTACTCGAGAATTCGATGAGAGTCTGGGCGTGCTGGCCCGACACCGGAGACAAGAAATGTTTTTGGGTTAAACCGGTGTACTGGCCATGCGTCGTCTCTGATGAGACCTACGCGTTACTGGCAAAGGCTAAACCGGGTCTGCTGTCTGTCACGCGCGCTCTGCCGCAGGTGAGCAACATGTGGCTAAACAACGCGGACACCAAACAGGACGTCTCGTGTAGAATCATTCTGTTCAAGTCCAAGCAGGAACGCCAGTCTATAATCAACATACTCCGCAAAGAG…
>CyHV-2_SY-C1_KM200722.1
ATGGAGCTGTTCAAACTGTACAATGCTTTCGCCGACTGCTATCCCAAACAAGTGTCTGAGGCAGAGTTCGACGCCGGCGACGGAGACAACCAGCTCATCTACGTGGCCTCTGTGAGGCTACTCGAGAATTCGATGAGAGTCTGGGCGTGCTGGCCCGACACCGGAGACAAGAAATGTTTTTGGGTTAAACCGGTGTACTGGCCATGCGTCGTCTCTGATGAGACCTACGCGTTACTGGCAAAGGCTAAACCGGGTCTGCTGTCTGTCACGCGCGCTCTGCCGCAGGTGAGCAACATGTGGCTAAACAACGCGGACACCAAACAGGACGTCTCGTGTAGAATCATTCTGTTCAAGTCCAAGCAGGAACGCCAGTCTATAATCAACATACTCCGCAAAGAG…
CyHV-1 DNA polymerase
>CyHV-1_NG-J1_JQ815363.1
ATGCAACAGTTTAAACTATATGAAGCCTTCAAAGATTATCTGCCTCGTCAGCTTACTGAGGAAGAGTTTGGGAGAAACGATGGCACAGAACTCATGTACGTATCCTCCATCAGACTGCTAGATGATGCCATGAGAGTCTGGGCATGCTGGCCGGAATCTGGGCGCAAGAGATGTTTCTGGATCAAGCCGGTGTACTGGCCTTGCGTTCTGTCCGACAAGGTGTACGGGTGCCTGACGAGAACCAAGCCCGGTTTGTTGTCTGGCACAGCGGGCTTACCACAGGCAGGGGGCATATGGCTCAACAACGCAGACACCAAACAGGATGTGCAGTCTCGGATCATACTGTTCAAACGCAAGCGCGAGAGGCAGAACTTTATCAACACGCTGCGCAGAGAGTTT…
RaHV-1 DNA polymerase
>RaHV-1_McKinnell_DQ665917
ATGGCTGATTCAACACTACATCGTCCGTGGGAAAGCTGTCATATAACAGAGCGGGCCGCCGAAGGGTCATATTATGTCCTTGCGCGCCATCGATTGCCTGCATCGCGAAAGCGCGGTCCAAACGACGCGCTTGTGTTTTTTGCGTGTCTGCGCTTAGAACAAGGTGGATTTAGATGTAGGGTATGCGAGGTGTGTGATGGTAAAGAGCAGGATATAGGGGTGTGCGGTGACGTTGTAGAGACAGGAGTTAACGCTGAGCCAACCTCCCCCTGCGCGACCGCATGCCCGAAAGCAAAATCACTCAAATGTGCGGCTAAGCCCCGTGAATGGAACTGTTTGATCACGGGCTTGCTCTTTCCGCTTTACGTGCCTTGTGAACATCTAGACGCCTTGCGGGCA…
HHV-1 DNA polymerase
>HHV-1_KOS_JQ780693.1
ATGTTTTCCGGTGGCGGCGGCCCGCTGTCCCCCGGAGGAAAGTCGGCGGCCAGGGCGGCGTCCGGGTTTTTTGCGCCCGCCGGCCCTCGCGGAGCCGGCCGGGGACCCCCGCCTTGTTTGAGGCAAAACTTTTACAACCCCTACCTCGCCCCAGTCGGGACGCAACAGAAGCCGACCGGGCCAACCCAGCGCCATACGTACTATAGCGAATGCGATGAATTTCGATTCATCGCCCCGCGGGTGCTGGACGAGGATGCCCCCCCGGAGAAGCGCGCCGGGGTGCACGACGGTCACCTCAAGCGCGCCCCCAAGGTGTACTGCGGGGGGGACGAGCGCGACGTCCTCCGCGTCGGGTCGGGCGGCTTCTGGCCGCGGCGCTCGCGCCTGTGGGGCGGCGTG…
>HHV-1_X14112.1
ATGTTTTCCGGTGGCGGCGGCCCGCTGTCCCCCGGAGGAAAGTCGGCGGCCAGGGCGGCGTCCGGGTTTTTTGCGCCCGCCGGCCCTCGCGGAGCCAGCCGGGGACCCCCGCCTTGTTTGAGGCAAAACTTTTACAACCCCTACCTCGCCCCAGTCGGGACGCAACAGAAGCCGACCGGGCCAACCCAGCGCCATACGTACTATAGCGAATGCGATGAATTTCGATTCATCGCCCCGCGGGTGCTGGACGAGGATGCCCCCCCGGAGAAGCGCGCCGGGGTGCACGACGGTCACCTCAAGCGCGCCCCCAAGGTGTACTGCGGGGGGGACGAGCGCGACGTCCTCCGCGTCGGGTCGGGCGGCTTCTGGCCGCGGCGCTCGCGCCTGTGGGGCGGCGTG…
>HHV-1_17_JN555585.1
ATGTTTTCCGGTGGCGGCGGCCCGCTGTCCCCCGGAGGAAAGTCGGCGGCCAGGGCGGCGTCCGGGTTTTTTGCGCCCGCCGGCCCTCGCGGAGCCAGCCGGGGACCCCCGCCTTGTTTGAGGCAAAACTTTTACAACCCCTACCTCGCCCCAGTCGGGACGCAACAGAAGCCGACCGGGCCAACCCAGCGCCATACGTACTATAGCGAATGCGATGAATTTCGATTCATCGCCCCGCGGGTGCTGGACGAGGATGCCCCCCCGGAGAAGCGCGCCGGGGTGCACGACGGTCACCTCAAGCGCGCCCCCAAGGTGTACTGCGGGGGGGACGAGCGCGACGTCCTCCGCGTCGGGTCGGGCGGCTTCTGGCCGCGGCGCTCGCGCCTGTGGGGCGGCGTG…
>HHV_1_MN136523.1_MacIntyre
ATGTTTTCCGGTGGCGGCGGCCCGCTGTCCCCCGGAGGAAAGTCGGCGGCCAGGGCGGCGTCCGGGTTTTTTGCGCCCGCCGGCCCTCGCGGAGCCGGCCGGGGACCCCCGCCTTGCTTGAGGCAAAACTTTTACAACCCCTACCTCGCCCCAGTCGGGACGCAACAGAAGCCGACCGGGCCAACCCAGCGCCATACGTACTATAGCGAATGCGATGAATTTCGATTCATCGCCCCGCGGGTGCTGGACGAGGATGCCCCCCCGGAGAAGCGCGCCGGGGTGCACGACGGTCACCTCAAGCGCGCCCCCAAGGTGTACTGCGGGGGGGACGAGCGCGACGTCCTCCGCGTCGGGTCGGGCGGCTTCTGGCCGCGGCGCTCGCGCCTGTGGGGCGGCGTG…
>HHV_1_MN159383.1_Sc16
ATGTTTTCCGGTGGCGGCGGCCCGCTGTCCCCCGGAGGAAAGTCGGCGGCCAGGGCGGCGTCCGGGTTTTTTGCGCCCGCCGGCCCTCGCGGAGCCGGCCGGGGACCCCCGCCTTGCTTGAGGCAAAACTTTTACAACCCCTACCTCGCCCCAGTCGGGACGCAACAGAAGCCGACCGGGCCAACCCAGCGCCATACGTACTATAGCGAATGCGATGAATTTCGATTCATCGCCCCGCGGGTGCTGGACGAGGATGCCCCCCCGGAGAAGCGCGCCGGGGTGCACGACGGTCACCTCAAGCGCGCCCCCAAGGTGTACTGCGGGGGGGACGAGCGCGACGTCCTCCGCGTCGGGTCGGGCGGCTTCTGGCCGCGGCGCTCGCGCCTGTGGGGCGGCGTG…
>HHV_1_MN159379.1_s17pp5
ATGTTTTCCGGTGGCGGCGGCCCGCTGTCCCCCGGAGGAAAGTCGGCGGCCAGGGCGGCGTCCGGGTTTTTTGCGCCCGCCGGCCCTCGCGGAGCCAGCCGGGGACCCCCGCCTTGTTTGAGGCAAAACTTTTACAACCCCTACCTCGCCCCAGTCGGGACGCAACAGAAGCCGACCGGGCCAACCCAGCGCCATACGTACTATAGCGAATGCGATGAATTTCGATTCATCGCCCCGCGGGTGCTGGACGAGGATGCCCCCCCGGAGAAGCGCGCCGGGGTGCACGACGGTCACCTCAAGCGCGCCCCCAAGGTGTACTGCGGGGGGGACGAGCGCGACGTCCTCCGCGTCGGGTCGGGCGGCTTCTGGCCGCGGCGCTCGCGCCTGTGGGGCGGCGTG…
>HHV_1_MH999839_K86
ATGTTTTCCGGTGGCGGCGGCCCGCTGTCCCCCGGAGGAAAGTCGGCGGCCAGGGCGGCGTCCGGGTTTTTTGCGCCCGCCGGCCCTCGCGGAGCCGGCCGGGGACCCCCGCCTTGTTTGAGGCAAAACTTTTACAACCCCTACCTCGCCCCAGTCGGGACGCAACAGAAGCCGACCGGGCCAACCCAGCGCCATACGTACTATAGCGAATGCGATGAATTTCGATTCATCGCCCCGCGGGTGCTGGACGAGGATGCCCCCCCGGAGAAGCGCGCCGGGGTGCACGACGGTCACCTCAAGCGCGCCCCCAAGGTGTACTGCGGGGGGGACGAGCGCGACGTCCTCCGCGTCGGGTCGGGCGGCTTCTGGCCGCGGCGCTCGCGCCTGTGGGGCGGCGTG…
>HHV_1_MH999841.1_Ty148
ATGTTTTCCGGTGGCGGCGGCCCGCTGTCCCCCGGAGGAAAGTCGGCGGCCAGGGCGGCGTCCGGGTTTTTTGCGCCCGCCGGCCCTCGCGGAGCCGGCCGGGGACCCCCGCCTTGTTTGAGGCAAAACTTTTACAACCCCTACCTCGCCCCAGTCGGGACGCAACAGAAGCCGACCGGGCCAACCCAGCGCCATACGTACTATAGCGAATGCGATGAATTTCGATTCATCGCCCCGCGGGTGCTGGACGAGGATGCCCCCCCGGAGAAGCGCGCCGGGGTGCACGACGGTCACCTCAAGCGCGCCCCCAAGGTGTACTGCGGGGGGGACGAGCGCGACGTCCTCCGCGTCGGGTCGGGCGGCTTCTGGCCGCGGCGCTCGCGCCTGTGGGGCGGCGTG…
>HHV_1_MH102298.1
ATGTTTTCCGGTGGCGGCGGCCCGCTGTCCCCCGGAGGAAAGTCGGCGGCCAGGGCGGCGTCCGGGTTTTTTGCGCCCGCCGGCCCTCGCGGAGCCGGCCGGGGACCCCCGCCTTGTTTGAGGCAAAACTTTTACAACCCCTACCTCGCCCCAGTCGGGACGCAACAGAAGCCGACCGGGCCAACCCAGCGCCATACGTACTATAGCGATTGCGATGAATTTCGATTCATCGCCCCGCGGGTGCTGGACGAGGATGCCCCCCCGGAGAAGCGCGCCGGGGTGCACGACGGCCACCTCAAGCGCGCCCCCAAGGTGTACTGCGGGGGGGACGAGCGCGACGTCCTCCGCGTCGGGTCGGGCGGCTTCTGGCCGCGGCGCTCGCGCCTGTGGGGCGGCGTG…
>HHV_1_KY922719.1_HSV-N-7
ATGTTTTCCGGTGGCGGTGGCCCGCTGTCCCCCGGAGGAAAGTCGGCGGCCAGGGCGGCGTCCGGGTTTTTTGCGCCCGCCGGCCCTCGCGGAGCCGGCCGGGGACCCCCGCCTTGCTTGAGGCAAAACTTTTACAACCCCTACCTCGCCCCAGTCGGGACGCAACAGAAGCCGACCGGGCCAACCCAGCGCCATACGTACTATAGCGAATGCGATGAATTTCGATTCATCGCCCCGCGGGTGCTGGACGAGGATGCCCCCCCGGAGAAGCGCGCCGGGGTGCACGACGGTCACCTCAAGCGCGCCCCCAAGGTGTACTGCGGGGGGGACGAGCGCGACGTCCTCCGCGTCGGGTCGGGCGGCTTCTGGCCGCGGCGCTCGCGCCTGTGGGGCGGCGTG…
HHV-2 DNA polymerase
>HHV_2_HG52_NC_001798.2
ATGTTTTGTGCCGCGGGCGGCCCGGCTTCCCCCGGGGGGAAGCCGGCGGCTCGGGCGGCGTCTGGGTTTTTTGCCCCCCACAACCCCCGGGGAGCCACCCAGACGGCACCGCCGCCTTGCCGCCGGCAGAACTTCTACAACCCCCACCTCGCTCAGACCGGAACGCAGCCAAAGGCCCTCGGGCCGGCTCAGCGCCATACGTACTACAGCGAGTGCGACGAATTTCGATTTATCGCCCCGCGTTCGCTGGACGAGGACGCCCCCGCGGAGCAGCGCACCGGGGTCCACGACGGCCGCCTCCGGCGCGCCCCTAAGGTGTACTGCGGGGGGGACGAGCGCGACGTCCTCCGCGTGGGCCCGGAGGGCTTCTGGCCGCGTCGCTTGCGCCTGTGGGGCGGT…
>HHV_2_H12212_KY922726.1
ATGTTTTGTGCCGCGGGCGGCCCGACTTCCCCCGGGGGGAAGTCGGCGGCTCGGGCGGCGTCTGGGTTTTTTGCCCCCCACAACCCCCGGGGAGCCACCCAGACGGCACCGCCGCCTTGCCGCCGGCAGAACTTCTACAACCCCCACCTCGCTCAGACCGGAACGCAGCCAAAGGCCCCCGGGCCGGCTCAGCGCCATACGTACTACAGCGAGTGCGACGAATTTCGATTTATCGCCCCGCGTTCGCTGGACGAGGACGCCCCCGCGGAGCAGCGCACCGGGGTCCACGACGGCCGCCTCCGGCGCGCCCCTAAGGTGTACTGCGGGGGGGACGAGCGCGACGTCCTCCGCGTGGGCCCGGAGGGCTTCTGGCCGCGTCGCTTGCGCCTGTGGGGCGGT…
>HHV_2_sample_19_MF564037.1
ATGTTTTGTGCCGCGGGCGGCCCGACTTCCCCCGGGGGGAAGTCGGCGGCTCGGGCGGCGTCTGGGTTTTTTGCCCCCCACAACCCCCGGGGAGCCACCCAGACGGCACCGCCGCCTTGCCGCCGGCAGAACTTCTACAACCCCCACCTCGCTCAGACCGGAACGCAGCCAAAGGCCCCCGGGCCGGCTCAGCGCCATACGTACTACAGCGAGTGCGACGAATTTCGATTTATCGCCCCGCGTTCGCTGGACGAGGACGCCCCCGCGGAGCAGCGCACCGGGGTCCACGACGGCCGCCTCCGGCGCGCCCCTAAGGTGTACTGCGGGGGGGACGAGCGCGACGTCCTCCGCGTGGGCCCGGAGGGCTTCTGGCCGCGTCGCTTGCGCCTGTGGGGCGGT…
>HHV-2_KY922721.1_HSV2-H1227
TTGCCCCCCACAACCCCCGGGGAGCCACCCAGACGGCACCGCCGCCTTGCCGCCGGCAGAACTTCTACAACCCCCACCTCGCTCAGACCGGAACGCAGCCAAAGGCCCCCGGGCCGGCTCAGCGCCATACGTACTACAGCGAGTGCGACGAATTTCGATTTATCGCCCCGCGTTCGCTGGACGAGGACGCCCCCGCGGAGCAGCGCACCGGGGTCCACGACGGCCGCCTCCGGCGCGCCCCTAAGGTGTACTGCGGGGGGGACGAGCGCGACGTCCTCCGCGTGGGCCCGGAGGGCTTCTGGCCGCGTCGCTTGCGCCTGTGGGGCGGTGCGGACCATGCCCCCAAGGGGTTCGACCCCACCGTCACCGTCTTCCACGTGTACGACATCCTGGAGCACG…
>HHV_2_KY922725.1_HSV2-H12211
ATGTTTTGTGCCGCGGGCGGCCCGACTTCCCCCGGGGGGAAGTCGGCGGCTCGGGCGGCGTCTGGGTTTTTTGCCCCCCACAACCCCCGGGGAGCCACCCAGACGGCACCGCCGCCTTGCCGCCGGCAGAACTTCTACAACCCCCACCTCGCTCAGACCGGAACGCAGCCAAAGGCCCCCGGGCCGGCTCAGCGCCATACGTACTACAGCGAGTGCGACGAATTTCGATTTATCGCCCCGCGTTCGCTGGACGAGGACGCCCCCGCGGAGCAGCGCACCGGGGTCCACGACGGCCGCCTCCGGCGCGCCCCTAAGGTGTACTGCGGGGGGGACGAGCGCGACGTCCTCCGCGTGGGCCCGGAGGGCTTCTGGCCGCGTCGCTTGCGCCTGTGGGGCGGT…
>HHV_2_KY922720.1_HSV2-H1226
ATGTTTTGTGCCGCGGGCGGCCCGACTTCCCCCGGGGGGAAGTCGGCGGCTCGGGCGGCGTCTGGGTTTTTTGCCCCCCACAACCCCCGGGGAGCCACCCAGACGGCACCGCCGCCTTGCCGCCGGCAGAACTTCTACAACCCCCACCTCGCTCAGACCGGAACGCAGCCAAAGGCCCCCGGGCCGGCTCAGCGCCATACGTACTACAGCGAGTGCGACGAATTTCGATTTATCGCCCCGCGTTCGCTGGACGAGGACGCCCCCGCGGAGCAGCGCACCGGGGTCCACGACGGCCGCCTCCGGCGCGCCCCTAAGGTGTACTGCGGGGGGGACGAGCGCGACGTCCTCCGCGTGGGCCCGGAGGGCTTCTGGCCGCGTCGCTTGCGCCTGTGGGGCGGT…
>HHV_2_MF564036.1
ATGTTTTGTGCCGCGGGCGGCCCGACTTCCCCCGGGGGGAAGTCGGCGGCTCGGGCGGCGTCTGGGTTTTTTGCCCCCCACAACCCCCGGGGAGCCACCCAGACGGCACCGCCGCCTTGCCGCCGGCAGAACTTCTACAACCCCCACCTCGCTCAGACCGGAACGCAGCCAAAGGCCCCCGGGCCGGCTCAGCGCCATACGTACTACAGCGAGTGCGACGAATTTCGATTTATCGCCCCGCGTTCGCTGGACGAGGACGCCCCCGCGGAGCAGCGCACCGGGGTCCACGACGGCCGCCTCCGGCGCGCCCCTAAGGTGTACTGCGGGGGGGACGAGCGCGACGTCCTCCGCGTGGGCCCGGAGGGCTTCTGGCCGCGTCGCTTGCGCCTGTGGGGCGGT…
>HHV_2MF564035.1_sample_14
ATGTTTTGTGCCGCGGGCGGCCCGACTTCCCCCGGGGGGAAGTCGGCGGCTCGGGCGGCGTCTGGGTTTTTTGCCCCCCACAACCCCCGGGGAGCCACCCAGACGGCACCGCCGCCTTGCCGCCGGCAGAACTTCTACAACCCCCACCTCGCTCAGACCGGAACGCAGCCAAAGGCCCCCGGGCCGGCTCAGCGCCATACGTACTACAGCGAGTGCGACGAATTTCGATTTATCGCCCCGCGTTCGCTGGACGAGGACGCCCCCGCGGAGCAGCGCACCGGGGTCCACGACGGCCGCCTCCGGCGCGCCCCTAAGGTGTACTGCGGGGGGGACGAGCGCGACGTCCTCCGCGTGGGCCCGGAGGGCTTCTGGCCGCGTCGCTTGCGCCTGTGGGGCGGT…
>HHV_2_MF564034.1_sample_08
ATGTTTTGTGCCGCGGGCGGCCCGACTTCCCCCGGGGGGAAGTCGGCGGCTCGGGCGGCGTCTGGGTTTTTTGCCCCCCACAACCCCCGGGGAGCCACCCAGACGGCACCGCCGCCTTGCCGCCGGCAGAACTTCTACAACCCCCACCTCGCTCAGACCGGAACGCAGCCAAAGGCCCCCGGGCCGGCTCAGCGCCATACGTACTACAGCGAGTGCGACGAATTTCGATTTATCGCCCCGCGTTCGCTGGACGAGGACGCCCCCGCGGAGCAGCGCACCGGGGTCCACGACGGCCGCCTCCGGCGCGCCCCTAAGGTGTACTGCGGGGGGGACGAGCGCGACGTCCTCCGCGTGGGCCCGGAGGGCTTCTGGCCGCGTCGCTTGCGCCTGTGGGGCGGT…
>HHV_2_SD90e
ATGTTTTGTGCCGCGGGCGGCCCGACTTCCCCCGGGGGGAAGTCGGCGGCTCGGGCGGCGTCTGGGTTTTTTGCCCCCCACAACCCCCGGGGAGCCACCCAGACGGCACCGCCGCCTTGCCGCCGGCAGAACTTCTACAACCCCCACCTCGCTCAGACCGGAACGCAGCCAAAGGCCCCCGGGCCGGCTCAGCGCCATACGTACTACAGCGAGTGCGACGAATTTCGATTTATCGCCCCGCGTTCGCTGGACGAGGACGCCCCCGCGGAGCAGCGCACCGGGGTCCACGACGGCCGCCTCCGGCGCGCCCCTAAGGTGTACTGCGGGGGGGACGAGCGCGACGTCCTCCGCGTGGGCCCGGAGGGCTTCTGGCCGCGTCGCTTGCGCCTGTGGGGCGGT…
BHV-1 DNA polymerase
>BHV_KM258881_B589
ATGGACAGAGACTGCGAACAGGGCACTGCGCCCCCGCGCGCTGGGTTTTTCAACCCGTACCTCGCGCCGCGCGGCCGAGGCGCCCCCGCGCGGCAAGGCCCGGACATCCCCGATGGCGCCGGCGAGGCGCCCGCAGACGAGGCGGCGGGCCGCGGCGGCGGGCGCGCGGCTGAGTCATACTGCACCGCCGCCTCGTCCTTCCGCTTCATCGCGCCGCGCTGCCTGGACGCCGACGGCGCCGACGGCGGCACAGACGACGAGGCTGCGGGGGCGGCGGCTTGCCGCCGCGGCGTTCACATCGGCACGGCCGAGCGCGCGCCCAAGGTATACCTCGACGGCGAGGAGCACGACATCCTGGACTTTGCGGGCCATTGCTGCTGGCCGCGCCGCGTAAGCGTG…
>BHV_KM258882.1_SM023
ATGGACAGAGACTGCGAACAGGGCACTGCGCCCCCGCGCGCTGGGTTTTTCAACCCGTACCTCGCGCCGCGCGGCCGAGGCGCCCCCGCGCGGCAAGGCCCGGACATCCCCGATGGCGCCGGCGAGGCGCCCGCAGACGAGGCGGCGGGCCGCGGCGGCGGGCGCGCGGCTGAGTCATACTGCACCGCCGCCTCGTCCTTCCGCTTCATCGCGCCGCGCTGCCTGGACGCCGACGGCGCCGACGGCGGCACAGACGACGAGGCTGCGGGGGCGGCGGCTTGCCGCCGCGGCGTTCACATCGGCACGGCCGAGCGCGCGCCCAAGGTATACCTCGACGGCGAGGAGCACGACATCCTGGACTTTGCGGGCCATTGCTGCTGGCCGCGCCGCGTAAGCGTG…
>BHV_KM258883.1_SP1777
ATGGACAGAGACTGCGAACAGGGCACTGCGCCCCCGCGCGCTGGGTTTTTCAACCCGTACCTCGCGCCGCGCGGCCGAGGCGCCCCCGCGCGGCAAGGCCCGGACATCCCCGATGGCGCCGGCGAGGCGCCCGCAGACGAGGCGGCGGGCCGCGGCGGCGGGCGCGCGGCTGAGTCATACTGCACCGCCGCCTCGTCCTTCCGCTTCATCGCGCCGCGCTGCCTGGACGCCGACGGCGCCGACGGCGGCACAGACGACGAGGCTGCGGGGGCGGCGGCTTGCCGCCGCGGCGTTCACATCGGCACGGCCGAGCGCGCGCCCAAGGTATACCTCGACGGCGAGGAGCACGACATCCTGGACTTTGCGGGCCATTGCTGCTGGCCGCGCCGCGTAAGCGTG…
>BHV_KM258880.1_K22
ATGGACAGAGACTGCGAACAGGGCACTGCGCCCCCGCGCGCTGGGTTTTTCAACCCGTACCTCGCGCCGCGCGGCCGAGGCGCCCCCGCGCGGCAAGGCCCGGACATCCCCGATGGCGCCGGCGAGGCGCCCGCAGACGAGGCGGCGGGCCGCGGCGGCGGGCGCGCGGCTGAGTCATACTGCACCGCCGCCTCGTCCTTCCGCTTCATCGCGCCGCGCTGCCTGGACGCCGACGGCGCCGACGGCGGCACAGACGACGAGGCTGCGGGGGCGGCGGCTTGCCGCCGCGGCGTTCACATCGGCACGGCCGAGCGCGCGCCCAAGGTATACCTCGACGGCGAGGAGCACGACATCCTGGACTTTGCGGGCCGTTGCTGCTGGCCGCGCCGCGTAAGCGTG…
>BHV_JX898220.1_97-11
ATGGACAGAGACTGCGAACAGGGCACTGCGCCCCCGCGCGCTGGGTTTTTCAACCCGTACCTCGCGCCGCGCGGCCGAGGCGCCCCCGCGCGGCAAGGCCCGGACATCCCCGATGGCGCCGGCGAGGCGCCCGCAGACGAGGCGGCGGGCCGCGGCGGCGGGCGCGCGGCTGAGTCATACTGCACCGCCGCCTCGTCCTTCCGCTTCATCGCGCCGCGCTGCCTGGACGCCGACGGCGCCGACGGCGGCACGGACGACGAGGCTGCGGGGGCGGCGGCGCCCCGCCGCCGCGGCGTTCACATCGGCACGGCCGAGCGCGCGCCCAAGGTATACCTCGACGGCGAGGAGCACGACATCCTGGACTTTGCGGGCCATTGCTGCTGGCCGCGCCGCGTAAGC…
>BHV_MH791339.1_C45
ATGGACAGAGACTGCGAACAGGGCACTGCGCCCCCGCGCGCTGGGTTTTTCAACCCGTACCTCGCGCCGCGCGGCCGAGGCGCCCCCGCGCGGCAAGGCCCGGACATCCCCGATGGCGCCGGCGAGGCGCCCGCAGACGAGGCGGCGGGCCGCGGCGGCGGGCGCGCGGCTGAGTCATACTGCACCGCCGCCTCGTCCTTCCGCTTCATCGCGCCGCGCTGCCTGGACGCCGACGGCGCCGACGGCGGCACGGACGACGAGGCTGCGGGGGCGGCGGCGCCCCGCCGCCGCGGCGTTCACATCGGCACGGCCGAGCGCGCGCCCAAGGTATACCTCGACGGCGAGGAGCACGACATCCTGGACTTTGCGGGCCATTGCTGCTGGCCGCGCCGCGTAAGC…
>BHV_KU198480.1_Cooper
ATGGACAGAGACTGCGAACAGGGCACTGCGCCCCCGCGCGCTGGGTTTTTCAACCCGTACCTCGCGCCGCGCGGCCGAGGCGCCCCCGCGCGGCAAGGCCCGGACATCCCCGATGGCGCCGGCGAGGCGCCCGCAGACGAGGCGGCGGGCCGCGGCGGCGGGCGCGCGGCTGAGTCATACTGCACCGCCGCCTCGTCCTTCCGCTTCATCGCGCCGCGCTGCCTGGACGCCGACGGCGCCGACGGCGGCACGGACGACGAGGCTGCGGGGGCGGCGGCGCCCCGCCGCCGCGGCGTTCACATCGGCACGGCCGAGCGCGCGCCCAAGGTATACCTCGACGGCGAGGAGCACGACATCCTGGACTTTGCGGGCCATTGCTGCTGGCCGCGCCGCGTAAGC…
>BHV_MH791341.1_C47
ATGGACAGAGACTGCGAACAGGGCACTGCGCCCCCGCGCGCTGGGTTTTTCAACCCGTACCTCGCGCCGCGCGGCCGAGGCGCCCCCGCGCGGCAAGGCCCGGACATCCCCGATGGCGCCGGCGAGGCGCCCGCAGACGAGGCGGCGGGCCGCGGCGGCGGGCGCGCGGCTGAGTCATACTGCACCGCCGCCTCGTCCTTCCGCTTCATCGCGCCGCGCTGCCTGGACGCCGACGGCGCCGACGGCGGCACGGACGACGAGGCTGCGGGGGCGGCGGCGCCCCGCCGCCGCGGCGTTCACATCGGCACGGCCGAGCGCGCGCCCAAGGTATACCTCGACGGCGAGGAGCACGACATCCTGGACTTTGCGGGCCATTGCTGCTGGCCGCGCCGCGTAAGC…
>BHV_MF421714.1_ATCC:VR-188
ATGGACAGAGACTGCGAACAGGGCACTGCGCCCCCGCGCGCTGGGTTTTTCAACCCGTACCTCGCGCCGCGCGGCCGAGGCGCCCCCGCGCGGCAAGGCCCGGACATCCCCGATGGCGCCGGCGAGGCGCCCGCAGACGAGGCGGCGGGCCGCGGCGGCGGGCGCGCGGCTGAGTCATACTGCACCGCCGCCTCGTCCTTCCGCTTCATCGCGCCGCGCTGCCTGGACGCCGACGGCGCCGACGGCGGCACGGACGACGAGGCTGCGGGGGCGGCGGCGCCCCGCCGCCGCGGCGTTCACATCGGCACGGCCGAGCGCGCGCCCAAGGTATACCTCGACGGCGAGGAGCACGACATCCTGGACTTTGCGGGCCATTGCTGCTGGCCGCGCCGCGTAAGC…
>BHV_MH751900.1_C29
ATGGACAGAGACTGCGAACAGGGCACTGCGCCCCCGCGCGCTGGGTTTTTCAACCCGTACCTCGCGCCGCGCGGCCGAGGCGCCCCCGCGCGGCAAGGCCCGGACATCCCCGATGGCGCCGGCGAGGCGCCCGCAGACGAGGCGGCGGGCCGCGGCGGCGGGCGCGCGGCTGAGTCATACTGCACCGCCGCCTCGTCCTTCCGCTTCATCGCGCCGCGCTGCCTGGACGCCGACGGCGCCGACGGCGGCACGGACGACGAGGCTGCGGGGGCGGCGGCGCCCCGCCGCCGCGGCGTTCACATCGGCACGGCCGAGCGCGCGCCCAAGGTATACCTCGACGGCGAGGAGCACGACATCCTGGACTTTGCGGGCCATTGCTGCTGGCCGCGCCGCGTAAGC…
FHV-1 DNA polymerase
>FHV-1_MH070348.1_KANS_02
ATGAGAAATGGGGAGGATCGAAACATGCTATCTAATCGAGGTGGTTTTTTCAACCCATTCCTATTCAGAGGGGCCTGTGGAGACTCCTCCAGACTACCTAAAAATGAATCGATGCGATATAATGGATATAGACCTACGTATTATACAGATCTGGCTGAATTTAAGTTTATAGCTCCCCGCTGTCTTGATGAAAATCTACATCCTGACCAACGCAAGGGGATGCATATAGGAACCCTCTCCAGACAACCGAAGGTATATCGCGAGGGACAAGAATATAACATATTTGATTTTAATGATAGCACAGAACTACCATGGCCTAGACGCATATATACATGGGAGCAAAAATCCTTACTCCCACCCAACTTCGATTTTAGATTTGATCGTTTTCATGTATACGAT…
>FHV-1_MH070347.1_MILW_11
ATGAGAAATGGGGAGGATCGAAACATGCTATCTAATCGAGGTGGTTTTTTCAACCCATTCCTATTCAGAGGGGCCTGTGGAGACTCCTCCAGACTACCTAAAAATGAATCGATGCGATATAATGGATATAGACCTACGTATTATACAGATCTGGCTGAATTTAAGTTTATAGCTCCCCGCTGTCTTGATGAAAATCTACATCCTGACCAACGCAAGGGGATGCATATAGGAACCCTCTCCAGACAACCGAAGGTATATCGCGAGGGACAAGAATATAACATATTTGATTTTAATGATAGCACAGAACTACCATGGCCTAGACGCATATATACATGGGAGCAAAAATCCTTACTCCCACCCAACTTCGATTTTAGATTTGATCGTTTTCATGTATACGAT…
>FHV-1_MH070345.1_WASH_03
ATGAGAAATGGGGAGGATCGAAACATGCTATCTAATCGAGGTGGTTTTTTCAACCCATTCCTATTCAGAGGGGCCTGTGGAGACTCCTCCAGACTACCTAAAAATGAATCGATGCGATATAATGGATATAGACCTACGTATTATACAGATCTGGCTGAATTTAAGTTTATAGCTCCCCGCTGTCTTGATGAAAATCTACATCCTGACCAACGCAAGGGGATGCATATAGGAACCCTCTCCAGACAACCGAAGGTATATCGCGAGGGACAAGAATATAACATATTTGATTTTAATGATAGCACAGAACTACCATGGCCTAGACGCATATATACATGGGAGCAAAAATCCTTACTCCCACCCAACTTCGATTTTAGATTTGATCGTTTTCATGTATACGAT…
>FHV-1_MH070343.1_NEWY_03
ATGAGAAATGGGGAGGATCGAAACATGCTATCTAATCGAGGTGGTTTTTTCAACCCATTCCTATTCAGAGGGGCCTGTGGAGACTCCTCCAGACTACCTAAAAATGAATCGATGCGATATAATGGATATAGACCTACGTATTATACAGATCTGGCTGAATTTAAGTTTATAGCTCCCCGCTGTCTTGATGAAAATCTACATCCTGACCAACGCAAGGGGATGCATATAGGAACCCTCTCCAGACAACCGAAGGTATATCGCGAGGGACAAGAATATAACATATTTGATTTTAATGATAGCACAGAACTACCATGGCCTAGACGCATATATACATGGGAGCAAAAATCCTTACTCCCACCCAACTTCGATTTTAGATTTGATCGTTTTCATGTATACGAT…
>FHV-1_MH070342.1_MILW_02
ATGAGAAATGGGGAGGATCGAAACATGCTATCTAATCGAGGTGGTTTTTTCAACCCATTCCTATTCAGAGGGGCCTGTGGAGACTCCTCCAGACTACCTAAAAATGAATCGATGCGATATAATGGATATAGACCTACGTATTATACAGATCTGGCTGAATTTAAGTTTATAGCTCCCCGCTGTCTTGATGAAAATCTACATCCTGACCAACGCAAGGGGATGCATATAGGAACCCTCTCCAGACAACCGAAGGTATATCGCGAGGGACAAGAATATAACATATTTGATTTTAATGATAGCACAGAACTACCATGGCCTAGACGCATATATACATGGGAGCAAAAATCCTTACTCCCACCCAACTTCGATTTTAGATTTGATCGTTTTCATGTATACGAT…
>FHV-1_MH070330.1_SANJ_01
ATGAGAAATGGGGAGGATCGAAACATGCTATCTAATCGAGGTGGTTTTTTCAACCCATTCCTATTCAGAGGGGCCTGTGGAGACTCCTCCAGACTACCTAAAAATGAATCGATGCGATATAATGGATATAGACCTACGTATTATACAGATCTGGCTGAATTTAAGTTTATAGCTCCCCGCTGTCTTGATGAAAATCTACATCCTGACCAACGCAAGGGGATGCATATAGGAACCCTCTCCAGACAACCGAAGGTATATCGCGAGGGACAAGAATATAACATATTTGATTTTAATGATAGCACAGAACTACCATGGCCTAGACGCATATATACATGGGAGCAAAAATCCTTACTCCCACCCAACTTCGATTTTAGATTTGATCGTTTTCATGTATACGAT…
>FHV-1_MH070326.1_CALI_11
ATGAGAAATGGGGAGGATCGAAACATGCTATCTAATCGAGGTGGTTTTTTCAACCCATTCCTATTCAGAGGGGCCTGTGGAGACTCCTCCAGACTACCTAAAAATGAATCGATGCGATATAATGGATATAGACCTACGTATTATACAGATCTGGCTGAATTTAAGTTTATAGCTCCCCGCTGTCTTGATGAAAATCTACATCCTGACCAACGCAAGGGGATGCATATAGGAACCCTCTCCAGACAACCGAAGGTATATCGCGAGGGACAAGAATATAACATATTTGATTTTAATGATAGCACAGAACTACCATGGCCTAGACGCATATATACATGGGAGCAAAAATCCTTACTCCCACCCAACTTCGATTTTAGATTTGATCGTTTTCATGTATACGAT…
>FHV-1_MH070327.1_FLOR_05
ATGAGAAATGGGGAGGATCGAAACATGCTATCTAATCGAGGTGGTTTTTTCAACCCATTCCTATTCAGAGGGGCCTGTGGAGACTCCTCCAGACTACCTAAAAATGAATCGATGCGATATAATGGATATAGACCTACGTATTATACAGATCTGGCTGAATTTAAGTTTATAGCTCCCCGCTGTCTTGATGAAAATCTACATCCTGACCAACGCAAGGGGATGCATATAGGAACCCTCTCCAGACAACCGAAGGTATATCGCGAGGGACAAGAATATAACATATTTGATTTTAATGATAGCACAGAACTACCATGGCCTAGACGCATATATACATGGGAGCAAAAATCCTTACTCCCACCCAACTTCGATTTTAGATTTGATCGTTTTCATGTATACGAT…
>FHV-1_KR381802.1_3227-05
ATGAGAAATGGGGAGGATCGAAACATGCTATCTAATCGAGGTGGTTTTTTCAACCCATTCCTATTCAGAGGGGCCTGTGGAGACTCCTCCAGACTACCTAAAAATGAATCGATGCGATATAATGGATATAGACCTACGTATTATACAGATCTGGCTGAATTTAAGTTTATAGCTCCCCGCTGTCTTGATGAAAATCTACATCCTGACCAACGCAAGGGGATGCATATAGGAACCCTCTCCAGACAACCGAAGGTATATCGCGAGGGACAAGAATATAACATATTTGATTTTAATGATAGCACAGAACTACCATGGCCTAGACGCATATATACATGGGAGCAAAAATCCTTACTCCCACCCAACTTCGATTTTAGATTTGATCGTTTTCATGTATACGAT…
>FHV-1_KR381779.1_729-83
ATGAGAAATGGGGAGGATCGAAACATGCTATCTAATCGAGGTGGTTTTTTCAACCCATTCCTATTCAGAGGGGCCTGTGGAGACTCCTCCAGACTACCTAAAAATGAATCGATGCGATATAATGGATATAGACCTACGTATTATACAGATCTGGCTGAATTTAAGTTTATAGCTCCCCGCTGTCTTGATGAAAATCTACATCCTGACCAACGCAAGGGGATGCATATAGGAACCCTCTCCAGACAACCGAAGGTATATCGCGAGGGACAAGAATATAACATATTTGATTTTAATGATAGCACAGAACTACCATGGCCTAGACGCATATATACATGGGAGCAAAAATCCTTACTCCCACCCAACTTCGATTTTAGATTTGATCGTTTTCATGTATACGAT…
EHV-1 DNA polymerase
>EHV_1_AB992258.1_HH1
ATGGCGGCGCGCGAACAGGCCAACTCCGTTCGCAGGAGCGGGTTTTTTAATCCGTTTATTGGCAAGAGGCCATTTTTCAGGCCGGGAAGCGGGCAGACCGCGGAGACAGAGCGCCCAAGGCCCCCCCAACACTCGTACTGCACAGAGGTGGGTAGCTTTAAGTTTATAGCTCCAAGATGCCTCGATGAAGAAGCCCCCGCCGACCAGCGACGCGGTGTACACGTGGGCACCTTGGAGCGCCCACCCAAAGTGTACTGCGATGGCTCAGAGTACGACGTGCTGAACTTTGCCTCCGGAGGTTGCTGGCCTCGCAGGATTCGGGTTTGGAACGGCCAGGATTTTCGGGGCGATGGATTCAACCCCAGATTTGAGAGATTTCACGTGTACGACATAGTAGAG…
>EHV_1_KF644575.1_94-137
ATGGCGGCGCGCGAACAGGCCAACTCCGTTCGCAGGAGCGGGTTTTTTAATCCGTTTATTGGCAAGAGGCCATGTTTCAGGCCAGGAGGCGGGCAGACCGCGGAGACCGATCGCCCCAGGCCCCCCCAACACTCGTACTGCACCGAGGTGGGTAGCTTTAAGTTTATAGCCCCCAGATGCCTCGATGAAGAAGCCCCCGCAGACCAGCGATGTGGTGTACACGTGGGCACCTTGGAGCGCCCACCCAAAGTGTACTGCGATGGCACAGAGTACGACGTGCTTGACTTTGCCGCCGGATGTTGCTGGCCTCGCAGGATTCGGGTTTGGAACGGCCAGGATTTTTGGGGCGATGGATTCAACCCCAGATTTGAGAGATTTCACGTGTACGACATAGTAGAG…
>EHV_1_KF644580.1_T-529_10/84
ATGGCGGCGCGCGAACAGGCCAACTCCGTTCGCAGGAGCGGGTTTTTTAATCCGTTTATTGGCAAGAGGCCATGTTTCAGGCCAGGAGGCGGGCAGACCGCGGAGACCGATCGCCCCAGGCCCCCCCAACACTCGTACTGCACCGAGGTGGGTAGCTTTAAGTTTATAGCCCCCAGATGCCTCGATGAAGAAGCCCCCGCAGACCAGCGATGTGGTGTACACGTGGGCACCTTGGAGCGCCCACCCAAAGTGTACTGCGATGGCACAGAGTACGACGTGCTTGACTTTGCCGCCGGATGTTGCTGGCCTCGCAGGATTCGGGTTTGGAACGGCCAGGATTTTCGGGGCGATGGATTCAACCCCAGATTTGAGAGATTTCACGTGTACGACATAGTAGAG…
>EHV_1_KM593996.1_T953
ATGGCGGCGCGCGAACAGGCCAACTCCGTTCGCAGGAGCGGGTTTTTTAATCCGTTTATTGGCAAGAGGCCATTTTTCAGGCCGGGAAGCGGGCAGACCGCGGAGACAGAGCGCCCAAGGCCCCCCCAACACTCGTACTGCACAGAGGTGGGTAGCTTTAAGTTTATAGCTCCAAGATGCCTCGATGAAGAAGCCCCCGCCGACCAGCGACGCGGTGTACACGTGGGCACCTTGGAGCGCCCACCCAAAGTGTACTGCGATGGCTCAGAGTACGACGTGCTGAACTTTGCCTCCGGAGGTTGCTGGCCTCGCAGGATTCGGGTTTGGAACGGCCAGGATTTTCGGGGCGATGGATTCAACCCCAGATTTGAGAGATTTCACGTGTACGACATAGTAGAG…
>EHV_1_KP975078.1
ATGGCGGCGCGCGAACAGGCCAACTCCGTTCGCAGGAGCGGGTTTTTTAATCCGTTTATTGGCAAGAGGCCATTTTTCAGGCCGGGAAGCGGGCAGACCGCGGAGACAGAGCGCCCAAGGCCCCCCCAACACTCGTACTGCACAGAGGTGGGTAGCTTTAAGTTTATAGCTCCAAGATGCCTCGATGAAGAAGCCCCCGCCGACCAGCGACGCGGTGTACACGTGGGCACCTTGGAGCGCCCACCCAAAGTGTACTGCGATGGCTCAGAGTACGACGTGCTGAACTTTGCCTCCGGAGGTTGCTGGCCTCGCAGGATTCGGGTTTGGAACGGCCAGGATTTTCGGGGCGATGGATTCAACCCCAGATTTGAGAGATTTCACGTGTACGACATAGTAGAG…
>EHV_1_NC_001491.2
ATGGCGGCGCGCGAACAGGCCAACTCCGTTCGCAGGAGCGGGTTTTTTAATCCGTTTATTGGCAAGAGGCCATTTTTCAGGCCGGGAAGCGGGCAGACCGCGGAGACAGAGCGCCCAAGGCCCCCCCAACACTCGTACTGCACAGAGGTGGGTAGCTTTAAGTTTATAGCTCCAAGATGCCTCGATGAAGAAGCCCCCGCCGACCAGCGACGCGGTGTACACGTGGGCACCTTGGAGCGCCCACCCAAAGTGTACTGCGATGGCTCAGAGTACGACGTGCTGAACTTTGCCTCCGGAGGTTGCTGGCCTCGCAGGATTCGGGTTTGGAACGGCCAGGATTTTCGGGGCGATGGATTCAACCCCAGATTTGAGAGATTTCACGTGTACGACATAGTAGAG…
>EHV-1_KF644574.1_T-616
ATGGCGGCGCGCGAACAGGCCAACTCCGTTCGCAGGAGCGGGTTTTTTAATCCGTTTATTGGCAAGAGGCCATGTTTCAGGCCAGGAGGCGGGCAGACCGCGGAGACCGATCGCCCCAGGCCCCCCCAACACTCGTACTGCACCGAGGTGGGTAGCTTTAAGTTTATAGCTCCCAGATGCCTCGATGAAGAAGCCCCCGCAGACCAGCGACGTGGTGTACACGTGGGCACCTTGGAGCGCCCACCCAAAGTGTACTGCGATGGCACAGAGTACGACGTGCTTGACTTTGCCGCCGGATGTTGCTGGCCTCGCAGGATTCGGGTTTGGAACGGCCAGGATTTTCGGGGCGATGGATTCAACCCCAGATTTGAGAGATTTCACGTGTACGACATAGTAGAG…
>EHV-1_LC193725.1
ATGGCGGCGCGCGAACAGGCCAACTCCGTTCGCAGGAGCGGGTTTTTTAATCCGTTTATTGGCAAGAGGCCATTTTTCAGGCCGGGAAGCGGGCAGACCGCGGAGACAGAGCGCCCAAGGCCCCCCCAACACTCGTACTGCACAGAGGTGGGTAGCTTTAAGTTTATAGCTCCAAGATGCCTCGATGAAGAAGCCCCCGCCGACCAGCGACGCGGTGTACACGTGGGCACCTTGGAGCGCCCACCCAAAGTGTACTGCGATGGCTCAGAGTACGACGTGCTGAACTTTGCCTCCGGAGGTTGCTGGCCTCGCAGGATTCGGGTTTGGAACGGCCAGGATTTTCGGGGCGATGGATTCAACCCCAGATTTGAGAGATTTCACGTGTACGACATAGTAGAG…
>EHV-1_MF975655.1_KyA
ATGGCGGCGCGCGAACAGGCCAACTCCGTTCGCAGGAGCGGGTTTTTTAATCCGTTTATTGGCAAGAGGCCATTTTTCAGGCCGGGAAGCGGGCAGACCGCGGAGACAGAGCGCCCAAGGCCCCCCCAACACTCGTACTGCACAGAGGTGGGTAGCTTTAAGTTTATAGCTCCAAGATGCCTCGATGAAGAAGCCCCCGCCGACCAGCGACGCGGTGTACACGTGGGCACCTTGGAGCGCCCACCCAAAGTGTACTGCGATGGCTCAGAGTACGACGTGCTGAACTTTGCCTCCGGAGGTTGCTGGCCTCGCAGGATTCGGGTTTGGAACGGCCAGGATTTTCGGGGCGATGGATTCAACCCCAGATTTGAGAGATTTCACGTGTACGACATAGTAGAG…
>EHV-1_MF975656.1_RacL11
ATGGCGGCGCGCGAACAGGCCAACTCCGTTCGCAGGAGCGGGTTTTTTAATCCGTTTATTGGCAAGAGGCCATTTTTCAGGCCGGGAAGCGGGCAGACCGCGGAGACAGAGCGCCCAAGGCCCCCCCAACACTCGTACTGCACAGAGGTGGGTAGCTTTAAGTTTATAGCTCCAAGATGCCTCGATGAAGAAGCCCCCGCCGACCAGCGACGCGGTGTACACGTGGGCACCTTGGAGCGCCCACCCAAAGTGTACTGCGATGGCTCAGAGTACGACGTGCTGAACTTTGCCTCCGGAGGTTGCTGGCCTCGCAGGATTCGGGTTTGGAACGGCCAGGATTTTCGGGGCGATGGATTCAACCCCAGATTTGAGAGATTTCACGTGTACGACATAGTAGAG…
HHV-3 DNA polymerase
>HHV_3_KY037797.1_278
ATGGCGATCAGAACGGGGTTTTGTAATCCCTTTTTAACCCAAGCATCAGGGATTAAATATAACCCAAGAACCGGGCGCGGTAGTAACAGAGAATTTCTTCATAGTTACAAAACTACCATGTCATCGTTTCAATTTTTGGCCCCTAAATGTTTAGATGAAGATGTGCCCATGGAAGAACGAAAGGGGGTTCACGTCGGTACACTTAGTCGACCGCCTAAAGTTTACTGTAATGGAAAAGAAGTTCCGATTCTGGATTTTCGTTGTTCCAGCCCCTGGCCTAGACGCGTGAATATTTGGGGGGAAATCGACTTTCGTGGGGATAAGTTTGACCCCCGCTTTAACACATTCCATGTATATGATATTGTCGAAACAACAGAAGCCGCGTCTAATGGAGATGTA…
>HHV_3_KY037798.1
ATGGCGATCAGAACGGGGTTTTGTAATCCCTTTTTAACCCAAGCATCAGGGATTAAATATAACCCAAGAACCGGGCGCGGTAGTAACAGAGAATTTCTTCATAGTTACAAAACTACCATGTCATCGTTTCAATTTTTGGCCCCTAAATGTTTAGATGAAGATGTGCCCATGGAAGAACGAAAGGGGGTTCACGTCGGTACACTTAGTCGACCGCCTAAAGTTTACTGTAATGGAAAAGAAGTTCCGATTCTGGATTTTCGTTGTTCCAGCCCCTGGCCTAGACGCGTGAATATTTGGGGGGAAATCGACTTTCGTGGGGATAAGTTTGACCCCCGCTTTAACACATTCCATGTATATGATATTGTCGAAACAACAGAAGCCGCGTCTAATGGAGATGTA…
>HHV_3_MF898328.1
ATGGCGATCAGAACGGGGTTTTGTAATCCCTTTTTAACCCAAGCATCAGGGATTAAATATAACCCAAGAACCGGGCGCGGTAGTAACAGAGAATTTCTTCATAGTTACAAAACTACCATGTCATCGTTTCAATTTTTGGCCCCTAAATGTTTAGATGAAGATGTGCCCATGGAAGAACGAAAGGGGGTTCACGTCGGTACACTTAGTCGACCGCCTAAAGTTTACTGTAATGGAAAAGAAGTTCCGATTCTGGATTTTCGTTGTTCCAGCCCCTGGCCTAGACGCGTGAATATTTGGGGGGAAATCGACTTTCGTGGGGATAAGTTTGACCCCCGCTTTAACACATTCCATGTATATGATATTGTCGAAACAACAGAAGCCGCGTCTAATGGAGATGTA…
>HHV_3_MH709372.1_KPZ13-316
ATGGCGATCAGAACGGGGTTTTGTAATCCCTTTTTAACCCAAGCATCAGGGATTAAATATAACCCAAGAACCGGGCGCGGTAGTAACAGAGAATTTCTTCATAGTTACAAAACTACCATGTCATCGTTTCAATTTTTGGCCCCTAAATGTTTAGATGAAGATGTGCCCATGGAAGAACGAAAGGGGGTTCACGTCGGTACACTTAGTCGACCGCCTAAAGTTTACTGTAATGGAAAAGAAGTTCCGATTCTGGATTTTCGTTGTTCCAGCCCCTGGCCTAGACGCGTGAATATTTGGGGGGAAATCGACTTTCGTGGGGATAAGTTTGACCCCCGCTTTAACACATTCCATGTATATGATATTGTCGAAACAACAGAAGCCGCGTCTAATGGAGATGTA…
>HHV_3_MH709373.1_KPZ13-319
ATGGCGATCAGAACGGGGTTTTGTAATCCCTTTTTAACCCAAGCATCAGGGATTAAATATAACCCAAGAACCGGGCGTGGTAGTAACAGAGAATTTCTTCATAGTTACAAAACTACCATGTCATCGTTTCAATTTTTGGCCCCTAAATGTTTAGATGAAGATGTGCCCATGGAAGAACGAAAGGGGGTTCACGTCGGTACACTTAGTCGACCGCCTAAAGTTTACTGTAATGGAAAAGAAGTTCCGATTCTGGATTTTCGTTGTTCCAGCCCCTGGCCTAGACGCGTGAATATTTGGGGGGAAATCGACTTTCGTGGGGATAAGTTTGACCCCCGCTTTAACACATTCCATGTATATGATATTGTCGAAACAACAGAAGCCGCGTCTAATGGAGATGTA…
>HHV_3_MH709374.1_KPZ13-344
ATGGCGATCAGAACGGGGTTTTGTAATCCCTTTTTAACCCAAGCATCAGGGATTAAATATAACCCAAGAACCGGGCGTGGTAGTAACAGAGAATTTCTTCATAGTTACAAAACTACCATGTCATCGTTTCAATTTTTGGCCCCTAAATGTTTAGATGAAGATGTGCCCATGGAAGAACGAAAGGGGGTTCACGTCGGTACACTTAGTCGACCGCCTAAAGTTTACTGTAATGGAAAAGAAGTTCCGATTCTGGATTTTCGTTGTTCCAGCCCCTGGCCTAGACGCGTGAATATTTGGGGGGAAATCGACTTTCGTGGGGATAAGTTTGACCCCCGCTTTAACACATTCCATGTATATGATATTGTCGAAACAACAGAAGCCGCGTCTAATGGAGATGTA…
>HHV_3_MH709375.1_KPZ13-353
ATGGCGATCAGAACGGGGTTTTGTAATCCCTTTTTAACCCAAGCATCAGGGATTAAATATAACCCAAGAACCGGGCGCGGTAGTAACAGAGAATTTCTTCATAGTTACAAAACTACCATGTCATCGTTTCAATTTTTGGCCCCTAAATGTTTAGATGAAGATGTGCCCATGGAAGAACGAAAGGGGGTTCACGTCGGTACACTTAGTCGACCGCCTAAAGTTTACTGTAATGGAAAAGAAGTTCCGATTCTGGATTTTCGTTGTTCCAGCCCCTGGCCTAGACGCGTGAATATTTGGGGGGAAATCGACTTTCGTGGGGATAAGTTTGACCCCCGCTTTAACACATTCCATGTATATGATATTGTCGAAACAACAGAAGCCGCGTCTAATGGAGATGTA…
>HHV_3_MH709376.1_KPZ13-372
ATGGCGATCAGAACGGGGTTTTGTAATCCCTTTTTAACCCAAGCATCAGGGATTAAATATAACCCAAGAACCGGGCGCGGTAGTAACAGAGAATTTCTTCATAGTTACAAAACTACCATGTCATCGTTTCAATTTTTGGCCCCTAAATGTTTAGATGAAGATGTGCCCATGGAAGAACGAAAGGGGGTTCACGTCGGTACACTTAGTCGACCGCCTAAAGTTTACTGTAATGGAAAAGAAGTTCCGATTCTGGATTTTCGTTGTTCCAGCCCCTGGCCTAGACGCGTGAATATTTGGGGGGAAATCGACTTTCGTGGGGATAAGTTTGACCCCCGCTTTAACACATTCCATGTATATGATATTGTCGAAACAACAGAAGCCGCGTCTAATGGAGATGTA…
>HHV_3_MH709377.1_KPZ13-382
ATGGCGATCAGAACGGGGTTTTGTAATCCCTTTTTAACCCAAGCATCAGGGATTAAATATAACCCAAGAACCGGGCGCGGTAGTAACAGAGAATTTCTTCATAGTTACAAAACTACCATGTCATCGTTTCAATTTTTGGCCCCTAAATGTTTAGATGAAGATGTGCCCATGGAAGAACGAAAGGGGGTTCACGTCGGTACACTTAGTCGACCGCCTAAAGTTTACTGTAATGGAAAAGAAGTTCCGATTCTGGATTTTCGTTGTTCCAGCCCCTGGCCTAGACGCGTGAATATTTGGGGGGAAATCGACTTTCGTGGGGATAAGTTTGACCCCCGCTTTAACACATTCCATGTATATGATATTGTCGAAACAACAGAAGCCGCGTCTAATGGAGATGTA…
>HHV-3_KY037796.1_092
ATGGCGATCAGAACGGGGTTTTGTAATCCCTTTTTAACCCAAGCATCAGGGATTAAATATAACCCAAGAACCGGGCGCGGTAGTAACAGAGAATTTCTTCATAGTTACAAAACTACCATGTCATCGTTTCAATTTTTGGCCCCTAAATGTTTAGATGAAGATGTGCCCATGGAAGAACGAAAGGGGGTTCACGTCGGTACACTTAGTCGACCGCCTAAAGTTTACTGTAATGGAAAAGAAGTTCCGATTCTGGATTTTCGTTGTTCCAGCCCCTGGCCTAGACGCGTGAATATTTGGGGGGAAATCGACTTTCGTGGGGATAAGTTTGACCCCCGCTTTAACACATTCCATGTATATGATATTGTCGAAACAACAGAAGCCGCGTCTAATGGAGATGTA…
HHV-5 DNA polymerase
>HCMV_MF084223.1_LON1
ATGTTTTTCAACCCGTATCTGAGCGGCGGCGTGACCGGCGGTGCGGTCGCGGGTGGCCGGCGTCAGCGTTCGCAGCCCGGCTCCGCGCAGGGCTCGGGCAAGCGGCCGCCACAGAAACAGTTTTTGCAGATCGTGCCGCGAGGCGTCATGTTCGACGGTCAGACGGGGTTGATCAAGCATAAAACGGGACGGCTGCCTCTCATGTTCTATCGAGAGATTAAACATTTGTTGAGTCATGACATGGTTTGGCCGTGTCCTTGGCGCGAGACCCTGGTGGGTCGCGTGGTGGGACCTATTCGTTTTCACACCTACGATCAGACGGACGCCGTGCTCTTCTTCGACTCGCCCGAAAACGTGTCGCCGCGCTATCGTCAGCATCTGGTGCCTTCGGGGAACGTG…
>HCMV_MN274568.1_H2
ATGTTTTTCAACCCGTATCTGAGCGGCGGCGTGACCGGCGGTGCGGTCGCGGGTGGCCGGCGTCAGCGTTCGCAGCCCGGCTCCGCGCAGGGCTCGGGCAAGCGGCCGCCACAGAAACAGTTTTTGCAGATCGTGCCGCGAGGCGTCATGTTCGACGGTCAGACGGGGTTGATCAAGCATAAAACGGGACGGCTGCCTCTCATGTTCTATCGAGAGATTAAACATTTGTTGAGTCATGACATGGTTTGGCCGTGTCCTTGGCGCGAGACCCTGGTGGGTCGCGTGGTGGGACCTATTCGTTTTCACACCTACGATCAGACGGACGCCGTGCTCTTCTTCGACTCGCCCGAAAACGTGTCGCCGCGCTATCGTCAACATCTGGTGCCTTCGGGGAACGTG…
>HCMV_MF783090.1_Toledo-p7_majority
ATGTTTTTCAACCCGTATCTGAGCGGCGGCGTGACCGGCGGTGCGGTCGCGGGTGGCCGGCGTCAGCGTTCGCAGCCCGGCTCCGCGCAGGGCTCGGGCAAGCGGCCGCCACAGAAACAGTTTTTGCAGATCGTGCCGCGAGGCGTCATGTTCGACGGTCAGACGGGGTTGATCAAGCATAAGACGGGACGGCTGCCTCTCATGTTCTATCGAGAGATTAAACATTTGTTGAGTCATGACATGGTTTGGCCGTGTCCTTGGCGCGAGACCCTGGTGGGTCGCGTGGTGGGACCTATTCGTTTTCACACCTACGATCAGACGGACGCCGTGCTCTTCTTCGACTCGCCCGAAAACGTGTCGCCGCGCTATCGTCAGCATCTGGTGCCTTCGGGGAACGTG…
>HCMV_KY490064.1_PRA2
ATGTTTTTCAACCCGTATCTGAGCGGCGGCGTGACCGGCGGTGCGGTCGCGGGTGGCCGGCGTCAGCGTTCGCAGCCCGGCTCCGCGCAGGGCTCGGGCAAGCGGCCGCCACAGAAACAGTTTTTGCAGATCGTGCCGCGAGGCGTCATGTTCGACGGTCAGACGGGGTTGATCAAGCATAAGACGGGACGGCTGCCTCTCATGTTCTATCGAGAGATTAAACATTTGTTGAGTCATGACATGGTTTGGCCGTGTCCTTGGCGCGAGACCCTGGTGGGTCGCGTGGTGGGACCTATTCGTTTTCACACCTACGATCAGACGGACGCCGTGCTCTTCTTCGACTCGCCCGAAAACGTGTCGCCGCGCTATCGTCAGCATCTGGTGCCTTCGGGGAACGTG…
>HCMV_MF783093.1_TAR_Toledo-P
ATGTTTTTCAACCCGTATCTGAGCGGCGGCGTGACCGGCGGTGCGGTCGCGGGTGGCCGGCGTCAGCGTTCGCAGCCCGGCTCCGCGCAGGGCTCGGGCAAGCGGCCGCCACAGAAACAGTTTTTGCAGATCGTGCCGCGAGGCGTCATGTTCGACGGTCAGACGGGGTTGATCAAGCATAAGACGGGACGGCTGCCTCTCATGTTCTATCGAGAGATTAAACATTTGTTGAGTCATGACATGGTTTGGCCGTGTCCTTGGCGCGAGACCCTGGTGGGTCGCGTGGTGGGACCTATTCGTTTTCACACCTACGATCAGACGGACGCCGTGCTCTTCTTCGACTCGCCCGAAAACGTGTCGCCGCGCTATCGTCAGCATCTGGTGCCTTCGGGGAACGTG…
>HCMV_KT726953.2_UK/Lon9/Urine/2012
ATGTTTTTCAACCCGTATCTGAGCGGCGGCGTGACCGGCGGTGCGGTCGCGGGTGGCCGGCGTCAGCGTTCGCAGCCCGGCTCCGCGCAGGGCTCGGGCAAGCGGCCGCCACAGAAACAGTTTTTGCAGATCGTGCCGCGAGGCGTCATGTTCGACGGTCAGACGGGGTTGATCAAGCATAAAACGGGACGGCTGCCTCTCATGTTCTATCGAGAGATTAAACATTTGTTGAGTCATGACATGGTTTGGCCGTGTCCTTGGCGCGAGACCCTGGTGGGTCGCGTGGTGGGACCTATTCGTTTTCACACCTACGATCAGACGGACGCCGTGCTCTTCTTCGACTCACCCGAAAACGTGTCGCCGCGCTATCGTCAGCATCTGGTGCCTTCGGGGAACGTG…
>HCMV_KT726945.2_NL/Rot6/Nasal/2012
ATGTTTTTCAACCCGTATCTGAGCGGCGGCGTGACCGGCGGTGCGGTCGCGGGTGGCCGGCGTCAGCGTTCGCAGCCCGGCTCCGCGCAGGGCTCGGGCAAGCGGCCGCCACAGAAACAGTTTTTGCAGATCGTGCCGCGAGGCGTCATGTTCGACGGTCAGACGGGGTTGATCAAGCATAAGACGGGACGGCTGCCTCTCATGTTCTATCGAGAGATTAAACATTTGTTGAGTCATGACATGGTTTGGCCGTGTCCTTGGCGCGAGACCCTGGTGGGTCGCGTGGTGGGACCTATTCGTTTTCACACCTACGATCAGACGGACGCCGTGCTCTTCTTCGACTCGCCCGAAAACGTGTCGCCGCGCTATCGTCAGCATCTGGTGCCTTCGGGGAACGTG…
>HCMV_KR534209.1_JER4755
ATGTTTTTCAATCCGTATCTGAGCGGCGGCGTGACCGGCGGTGCGGTCGCGGGTGGCCGGCGTCAGCGTTCGCAGCCCGGCTCCGCGCAGGGCTCGGGCAAGCGGCCGCCACAGAAACAGTTTTTGCAGATCGTGCCGCGAGGTGTCATGTTCGACGGTCAGACGGGGTTGATCAAGCATAAGACGGGACGGCTGCCTCTCATGTTCTATCGAGAGATTAAACATTTGTTGAGTCATGACATGGTTTGGCCGTGTCCTTGGCGCGAGACCCTGATGGGTCGCGTGGTGGGACCTATTCGTTTTCACACCTACGATCAGACGGACGCCGTGCTCTTCTTCGACTCGCCCGAAAACGTGTCGCCGCGCTATCGTCAGCATCTGGTGCCTTCGGGGAACGTG…
>HCMV_KP745685.1_CZ/3/2012
ATGTTTTTCAACCCGTATCTGAGCGGCGGTGTAACCGGCGGTGCGGTCGCGGGTGGCCGGCGTCAGCGTTCGCAGCCCGGCTCCGCGCAGGGCTCGGGCAAGCGGCCGCCACAGAAACAGTTTTTGCAGATCGTGCCGCGAGGCGTTATGTTCGACGGTCAGACGGGGTTGATCAAGCATAAGACGGGACGGCTGCCTCTCATGTTCTATCGAGAGATTAAACATTTGTTGAGTCATGACATGGTTTGGCCGTGTCCTTGGCGCGAGACCCTGGTGGGTCGCGTGGTGGGACCTATTCGTTTTCACACCTACGATCAGACGGACGCCGTGCTCTTCTTTGACTCGCCCGAAAACGTGTCGCCGCGCTATCGTCAGCATCTGGTGCCTTCGGGGAACGTG…
>HCMV_KJ872539.1_PAV16
ATGTTTTTCAACCCGTATCTGAGCGGCGGCGTGACCGGCGGTGCGGTCGCGGGTGGCCGGCGTCAGCGTTCGCAGCCCGGCTCCGCGCAGGGCTCGGGCAAGCGGCCGCCACAGAAACAGTTTTTGCAGATCGTGCCGCGAGGCGTCATGTTCGACGGTCAGACGGGGTTGATCAAGCATAAGACGGGACGGCTGCCTCTCATGTTCTATCGAGAGATTAAACATTTGTTGAGTCATGACATGGTTTGGCCGTGTCCTTGGCGCGAGACCCTGGTGGGTCGCGTGGTGGGACCTATTCGTTTTCACACCTACGATCAGACGGACGCCGTGCTCTTCTTCGACTCACCCGAAAACGTGTCGCCGCGCTATCGTCAGCATCTGGTGCCTTCGGGGAACGTG…
HHV-4 DNA polymerase
>EBV_MK540470.1_NPCT115
ATGTCGGGGCTGCTGGCGGCGGCGTACAGCCAGGTGTACGCCCTGGCGGTTGAGCTGAGCGTGTGCGCCCGGCTGGACCCCAGGAGTCTGGACGTGGCTGCGGTGGTGCGCAACGCCGGCCTGCTGGCCGAGCTGGAGGCCATCCTCCTTCCCCGTTTGAGACGGCAGAATGACCGTGCATGCAGCGCCCTGTCCCTGGAGCTGGTGCACCTGCTAGAGAACTCGAGAGAGGCCTCTGCCGCGCTGCTCGCCCCTGGTAGAAAGGGTACCCGGGTCCCGCCTCTCCGCACCCCCTCAGTCGCGTACTCTGTGGAGTTTTACGGGGGGCATAAAGTCGATGTAAGTTTGTGCCTAATAAATGACATAGAGATTTTAATGAAGAGAATCAATAGCGTGTTT…
>EBV_MK540333.1_NPCS023
ATGTCGGGGCTGCTGGCGGCGGCGTACAGCCAGGTGTACGCCCTGGCGGTTGAGCTGAGCGTGTGCGCCCGGCTGGACCCCAGGAGTCTGGACGTGGCTGCGGTGGTGCGCAACGCCGGCCTGCTGGCCGAGCTGGAGGCCATCCTCCTTCCCCGTTTGAGACGGCAGAATGACCGTGCATGCAGCGCCCTGTCCCTGGAGCTGGTGCACCTGCTAGAGAACTCGAGAGAGGCCTCTGCCGCGCTGCTCGCCCCTGGTAGAAAGGGTACCCGGGTCCCGCCTCTCCGCACCCCCTCAGTCGCGTACTCTGTGGAGTTTTACGGGGGGCATAAAGTCGATGTAAGTTTGTGCCTAATAAATGACATAGAGATTTTAATGAAGAGAATCAATAGCGTGTTT…
>EBV_MK540293.1_HS045
ATGTCGGGGCTGCTGGCGGCGGCGTACAGCCAGGTGTACGCCCTGGCGGTTGAGCTGAGCGTGTGCGCCCGGCTGGACCCCAGGAGTCTGGACGTGGCTGCGGTGGTGCGCAACGCCGGCCTGCTGGCCGAGCTGGAGGCCATCCTCCTTCCCCGTTTGAGACGGCAGAATGACCGTGCATGCAGCGCCCTGTCCCTGGAGCTGGTGCACCTGCTAGAGAACTCGAGAGAGGCCTCTGCCGCGCTGCTCGCCCCTGGTAGAAAGGGTACCCGGGTCCCGCCTCTCCGCACCCCCTCAGTCGCGTACTCTGTGGAGTTTTACGGGGGGCATAAAGTCGATGTAAGTTTGTGCCTAATAAATGACATAGAGATTTTAATGAAGAGAATCAATAGCGTGTTT…
>EBV_MK540287.1_HS035
ATGTCGGGGCTGCTGGCGGCGGCGTACAGCCAGGTGTACGCCCTGGCGGTTGAGCTGAGCGTGTGCGCCCGGCTGGACCCCCGGAGTCTGGACGTGGCTGCGGTAGTGCGCAACGCCGGCCTGCTGGCCGAGCTGGAGGCCATCCTCCTTCCCCGTTTGAGACGGCAGAATGACCGTGCATGCAGCGCCCTGTCCCTGGAGCTGGTGCACCTGCTAGAGAACTCGAGAGAGGCCTCTGCCGCGCTGCTCGCCCCTGGTAGAAAGGGTACCCGGGTCCCGCCTCTCCGCACCCCCTCAGTCGCGTACTCTGTGGAGTTTTACGGGGGGCATAAAGTCGATGTAAGTTTGTGCCTAATAAATGACATAGAGATTTTAATGAAGAGAATCAATAGCGTGTTT…
>EBV_MK540253.1_GCT011
ATGTCGGGGCTGCTGGCGGCGGCGTACAGCCAGGTGTACGCCCTGGCGGTTGAGCTGAGCGTGTGCGCCCGGCTGGACCCCCGGAGTCTGGACGTGGCTGCGGTAGTGCGCAACGCCGGCCTGCTGGCCGAGCTGGAGGCCATCCTCCTTCCCCGTTTGAGACGGCAGAATGACCGTGCATGCAGCGCCCTGTCCCTGGAGCTGGTGCACCTGCTAGAGAACTCGAGAGAGGCCTCTGCCGCGCTGCTCGCCCCTGGTAGAAAGGGTACCCGGGTCCCGCCTCTCCGCACCCCCTCAGTCGCGTACTCTGTGGAGTTTTACGGGGGGCATAAAGTCGATGTAAGTTTGTGCCTAATAAATGACATAGAGATTTTAATGAAGAGAATCAATAGCGTGTTT…
>EBV_MK540241.1_BLT001
ATGTCGGGGCTGCTGGCGGCGGCGTACAGCCAGGTGTACGCCCTGGCGGTTGAGCTGAGCGTGTGCGCCCGGCTGGACCCCAGGAGTCTGGACGTGGCTGCGGTGGTGCGCAACGCCGGCCTGCTGGCCGAGCTGGAGGCCATCCTCCTTCCCCGTTTGAGACGGCAGAATGACCGTGCATGCAGCGCCCTGTCCCTGGAGCTGGTGCACCTGCTAGAGAACTCGAGAGAGGCCTCTGCCGCGCTGCTCGCCCCTGGTAGAAAGGGTACCCGGGTCCCGCCTCTCCGCACCCCCTCAGTCGCGTACTCTGTGGAGTTTTACGGGGGGCATAAAGTCGATGTAAGTTTGTGCCTAATAAATGACATAGAGATTTTAATGAAGAGAATCAATAGCGTGTTT…
>EBV_KF717093.1_Raji
ATGTCGGGGCTGCTGGCGGCGGCGTACAGCCAGGTGTACGCCCTGGCGGTTGAGCTGAGCGTGTGCGCCCGGCTGGACCCCCGGAGTCTGGACGTGGCTGCGGTAGTGCGCAACGCCGGCCTGCTGGCCGAGCTGGAGGCCATCCTCCTTCCCCGTTTGAGACGGCAGAATGACCGTGCATGCAGCGCCCTGTCCCTGGAGCTGGTGCACCTGCTAGAGAACTCGAGAGAGGCCTCTGCCGCGCTGCTCGCCCCTGGTAGAAAGGGTACCCGGGTCCCGCCTCTCCGCACCCCCTCAGTCGCGTACTCTGTGGAGTTTTACGGGGGGCATAAAGTCGATGTAAGTTTGTGCCTAATAAATGACATAGAGATTTTAATGAAGAGAATCAATAGCGTGTTT…
>EBV_AY961628.3_GD1
ATGTCGGGGCTGCTGGCGGCGGCGTACAGCCAGGTGTACGCCCTGGCGGTTGAGCTGAGCGTGTGCGCCCGGCTGGACCCCCGGAGTCTGGACGTGGCTGCGGTAGTGCGCAACGCCGGCCTGCTGGCCGAGCTGGAGGCCATCCTCCTTCCCCGTTTGAGACGGCAGAATGACCGTGCATGCAGCGCCCTGTCCCTGGAGCTGGTGCACCTGCTAGAGAACTCGAGAGAGGCCTCTGCCGCGCTGCTCGCCCCTGGTAGAAAGGGTACCCGGGTCCCGCCTCTCCGCACCCCCTCAGTCGCGTACTCTGTGGAGTTTTACGGGGGGCATAAAGTCGATGTAAGTTTGTGCCTAATAAATGACATAGAGATTTTAATGAAGAGAATCAATAGCGTGTTT…
>EBV_KC207813.1_Akata
ATGTCGGGGCTGCTGGCGGCGGCGTACAGCCAGGTGTACGCCCTGGCGGTTGAGCTGAGCGTGTGCGCCCGGCTGGACCCCCGGAGTCTGGACGTGGCTGCGGTAGTGCGCAACGCCGGCCTGCTGGCCGAGCTGGAGGCCATCCTCCTTCCCCGTTTGAGACGGCAGAATGACCGTGCATGCAGCGCCCTGTCCCTGGAGCTGGTGCACCTGCTAGAGAACTCGAGAGAGGCCTCTGCCGCGCTGCTCGCCCCTGGTAGAAAGGGTACCCGGGTCCCGCCTCTCCGCACCCCCTCAGTCGCGTACTCTGTGGAGTTTTACGGGGGGCATAAAGTCGATGTAAGTTTGTGCCTAATAAATGACATAGAGATTTTAATGAAGAGAATCAATAGCGTGTTT…
>EBV_KF992571.1_HKNPC9
ATGTCGGGGCTGCTGGCGGCGGCGGCGTACAGCCAGGTGTACGCCCTGGCGGTTGAGCTGAGCGTGTGCGCCCGGCTGGACCCCAGGAGTCTGGACGTGGCTGCGGTGGTGCGCAACGCCGGCCTGCTGGCCGAGCTGGAGGCCATCCTCCTTCCCCGTTTGAGACGGCAGAATGACCGTGCATGCAGCGCCCTGTCCCTGGAGCTGGTGCACCTGCTAGAGAACTCGAGAGAGGCCTCTGCCGCGCTGCTCGCCCCTGGTAGAAAGGGTACCCGGGTCCCGCCTCTCCGCACCCCCTCAGTCGCGTACTCTGTGGAGTTTTACGGGGGGCATAAAGTCGATGTAAGTTTGTGCCTAATAAATGACATAGAGATTTTAATGAAGAGAATCAATAGCGTG…
HHV-8 DNA polymerase
>KSHV_MK733608.1_UNC_KICS010
ATGGATTTTTTCAATCCATTTATCGACCCAACTCGCGGAGGCCCGAGAAACACTGTGAGGCAACCCACGCCGTCACAGTCGCCAACTGTCCCCTCGGAGACAAGAGTATGCAGGCTTATACCGGCCTGTTTCCAAACCCCGGGGCGACCCGGCGTGGTTGCCGTGGACACCACATTTCCACCCACCTACTTCCAGGGCCCCAAGCGGGGAGAAGTATTCGCGGGAGAGACTGGGTCTATCTGGAAAACAAGGCGCGGACAGGCACGCAATGCTCCTATGTCGCACCTCATATTCCACGTATACGACATCGTGGAGACCACCTACACGGCCGACCGCTGCGAGGACGTGCCATTTAGCTTCCAGACTGATATCATTCCCAGCGGCACCGTCCTCAAGCTG…
>KSHV_LC200589.1_Japan1
ATGGATTTTTTCAATCCATTCATCGACCCAACTCGCGGAGGCCCGAGAAACACTGTGAGGCAACCCACGCCGTCACAGTCGCCAACTGTCCCCTCGGAGACAAGAGTATGCAGGCTTATACCGGCCTGTTTCCAAACCCCGGGGCGACCCGGCGTGGTTGCCGTGGACACCACATTTCCACCCACCTACTTCCAGGGCCCCAAGCGGGGAGAAGTATTCGCGGGAGAGACTGGGTCTATCTGGAAAACAAGGCGCGGACAGGCACGCAATGCTCCTATGTCGCACCTCATATTCCACGTATACGACATCGTGGAGACCACCTACACGGCCGACCGCTGCGAGGACGTGCCATTTAGCTTCCAGACTGATATCATTCCCAGCGGCACCGTCCTCAAGCTG…
>KSHV_KT271466.1_ZM124_PG
ATGGATTTTTTCAATCCATTTATCGACCCAACTCGCGGAGGCCCGAGAAACACTGTGAGGCAACCCACGCCGTCACAGTCGCCAACTGTCCCCTCGGAGACAAGAGTATGCAGGCTTATACCGGCCTGTTTCCAAACCCCGGGGCGACCCGGCGTGGTTGCCGTGGACACCACATTTCCACCCACCTACTTCCAGGGCCCCAAGCGGGGAGAAGTATTCGCGGGAGAGACTGGGTCTATCTGGAAAACAAGGCGCGGACAGGCACGCAATGCTCCTATGTCGCACCTCATATTCCACGTATACGACATCGTGGAGACCACCTACACGGCCGACCGCTGCGAGGACGTGCCATTTAGCTTCCAGACTGATATCATTCCCAGCGGCACCGTCCTCAAGCTG…
>KSHV_KF588566.1_BrK.2191_4
ATGGATTTTTTCAATCCATTTATCGACCCAACTCGCGGAGGCCCGAGAAACACTGTGAGGCAACCCACGCCGTCACAGTCGCCAACTGTCCCCTCGGAGACAAGAGTATGCAGGCTTATACCGGCCTGTTTCCAAACCCCGGGGCGACCCGGCGTGGTTGCCGTGGACACCACATTTCCACCCACCTACTTCCAGGGCCCCAAGCGGGGAGAAGTATTCGCGGGAGAGACTGGGTCTATCTGGAAAACAAGGCGCGGACAGGCACGCAATGCTCCTATGTCGCACCTCATATTCCACGTATACGACATCGTGGAGACCACCTACACGGCCGACCGCTGCGAGGACGTGCCATTTAGCTTCCAGACTGATATCATTCCCAGCGGCACCGTCCTCAAGCTG…
>KSHV_KT271455.1_ZM091_PG
ATGGATTTTTTCAATCCATTTATCGACCAAACTCGCGGAGGCCCGAGAAACACTGTGAGGCAACCCACGCCGTCACAGTCGCCAACTGTCCCCTCGGAGACAAGAGTATGCAGGCTTATACCGGCCTGTTTCCAAACCCCGGGGCGACCCGGCGTGGTTGCCGTGGACACCACATTTCCACCCACCTACTTCCAGGGCCCCAAGCGGGGAGAAGTATTCGCGGGAGAGACTGGGTCTATCTGGAAAACAAGGCGCGGACAGGCACGCAATGCTCCTATGTCGCACCTCATATTCCACGTATACGACATCGTGGAGACCACCTACACGGCCGACCGCTGCGAGGACGTGCCATTTAGCTTCCAGACTGATATCATTCCCAGCGGCACCGTCCTCAAGCTG…
>KSHV_MK733607.1_BC1_UNC
ATGGATTTTTTCAATCCATTTATCGACCCAACTCGCGGAGGCCCGAGAAACACTGTGAGGCAACCCACGCCGTCACAGTCGCCAACTGTCCCCTCGGAGACAAGAGTATGCAGGCTTATACCGGCCTGTTTCCAAACCCCGGGGCGACCCGGCGTGGTTGCCGTGGACACCACATTTCCACCCACCTACTTCCAGGGCCCCAAGCGGGGAGAAGTATTCGCGGGAGAGACTGGGTCTATCTGGAAAACAAGGCGCGGACAGGCACGCAATGCTCCTATGTCGCACCTCATATTCCACGTATACGACATCGTGGAGACCACCTACACGGCCGACCGCTGCGAGGACGTGCCATTTAGCTTCCAGACTGATATCATTCCCAGCGGCACCGTCCTCAAGCTG…
>KSHV_MK733606.1_UNC_KICS009
ATGGATTTTTTCAATCCATTTATCGACCCAACTCGCGGAGGCCCGAGAAACACTGTGAGGCAACCCACGCCGTCACAGTCGCCAACTGTCCCCTCGGAGACAAGAGTATGCAGGCTTATACCGGCCTGTTTCCAAACCCCGGGGCGACCCGGCGTGGTTGCCGTGGACACCACATTTCCACCCACCTACTTCCAGGGCCCCAAGCGGGGAGAAGTATTCGCGGGAGAGACTGGGTCTATCTGGAAAACAAGGCGCGGACAGGCACGCAATGCTCCTATGTCGCACCTCATATTCCACGTATACGACATCGTGGAGACCACCTACACGGCCGACCGCTGCGAGGACGTGCCATTTAGCTTCCAGACTGATATCATTCCCAGCGGCACCGTCCTCAAGCTG…
>KSHV_MK143395.1_JSC-1
ATGGATTTTTTCAATCCATTTATCGACCCAACTCGCGGAGGCCCGAGAAACACTGTGAGGCAACCCACGCCGTCACAGTCGCCAACTGTCCCCTCGGAGACAAGAGTATGCAGGCTTATACCGGCCTGTTTCCAAACCCCGGGGCGACCCGGCGTGGTTGCCGTGGACACCACATTTCCACCCACCTACTTCCAGGGCCCCAAGCGGGGAGAAGTATTCGCGGGAGAGACTGGGTCTATCTGGAAAACAAGGCGCGGACAGGCACGCAATGCTCCTATGTCGCACCTCATATTCCACGTATACGACATCGTGGAGACCACCTACACGGCCGACCGCTGCGAGGACGTGCCATTTAGCTTCCAGACTGATATCATTCCCAGCGGCACCGTCCTCAAGCTG…
>KSHV_AP017458.1_SPEL
ATGGATTTTTTCAATCCATTTATCGACCCAACTCGCGGAGGCCCGAGAAACACTGTGAGGCAACCCACGCCGTCACAGTCGCCAACTGTCCCCTCGGAGACAAGAGTATGCAGGCTTATACCGGCCTGTTTCCAAACCCCGGGGCGACCCGGCGTGGTTGCCGTGGACACCACATTTCCACCCACCTACTTCCAGGGCCCCAAGCGGGGAGAAGTATTCGCGGGAGAGACTGGGTCTATCTGGAAAACAAGGCGCGGACAGGCACGCAATGCTCCTATGTCGCACCTCATATTCCACGTATACGACATCGTGGAGACCACCTACACGGCCGACCGCTGCGAGGACGTGCCATTTAGCTTCCAGACTGATATCATTCCCAGCGGCACCGTCCTCAAGCTG…
>KSHV_KT271468.1_ZM130
ATGGATTTTTTCAATCCATTTATCGGCCCAACTCGCGGAGGCCCGAAAAACACTGTGAGGCAACCCACGCCGTCACAGTCGCCAACTGTCCCCTCGAAGACAAGAGTATGCAGGCTTATACCGGCCTGTTTCCAAACCCCGGGGCGACCCGGCGTGGTTGCCGTGGACACCACATTTCCACCCACCTACTTCCAGGGCCCCAAACGGGGAGAAGTATTCGCGGGAGAGACTGGGTCTATCTGGAAAACAAGGCGCGGACAGGCACGCAATGCTCCTATGTCGCCCCTCATATTCCACGTATACGACATCGTGGAGACCACCTACACGGCTGACCGCTGCGAGGACGTGCCATTTAGCTTCCAGACTGATATCATTCCCAGCGGCACCGTCCTCAAGCTG…
helicase
AngHV-1 helicase
>AngHV-1-CVI
ATGGAACAGGGCCCTGAACCTTCGCGAATAGAAATGGAAGAGTTGTCAACCAGCTCATATCCGCCGGCTGAAATTGACAGATTGACCACTTACAGTAGGTTGTTGCAGATCAAATGGGTCTCTTACATTTTTTCGTGTCTCGCTCTGCCAATCAAAGAACCCCTGCCCGTGGTGCTCTCCGGTGATGCCGGGGCGGGCAAAACCAAAGCCATCACATTGATCCGAGACAAGCTGCGCAAGTCTCCGTTTATACTCACCACCGGGGCCTCTACCGTCAACGTGGCCGCGATGCACAATGTCAGGACCCTACACAGCATCTTGGGAGTCAACACCGCGGAACTGCTACGGGAAGACATCCCACTGGAGCAATGGTTTTCCGAGTGGTGCACCAAATACACC…
>AngHV-1-DK1
ATGGAACAGGGCCCTGAACCTTCGCGAATAGAAATGGAAGAGTTGTCAACCAGCTCATATCCGCCGGCTGAAATTGACAGATTGACCACTTACAGTAGGTTGTTGCAGATCAAATGGGTCTCTTACATTTTTTCGTGTCTCGCTCTGCCAATCAAAGAACCCCTGCCCGTGGTGCTCTCCGGTGATGCCGGGGCGGGCAAAACCAAAGCCATCACATTGATCCGAGACAAGCTGCGCAAGTCTCCGTTTATACTCACCACCGGGGCCTCTACCGTCAACGTGGCCGCGATGCACAATGTCAGGACCCTACACAGCATCTTGGGAGTCAACACCGCGGAACTGCTACGGGAAGACATCCCACTGGAGCAATGGTTTTCCGAGTGGTGCACCAAATACACC…
>AngHV-1-DK2
ATGGAACAGGGCCCTGAACCTTCGCGAATAGAAATGGAAGAGTTGTCAACCAGCTCATATCCGCCGGCTGAAATTGACAGATTGACCACTTACAGTAGGTTGTTGCAGATCAAATGGGTCTCTTACATTTTTTCGTGTCTCGCTCTGCCAATCAAAGAACCCCTGCCCGTGGTGCTCTCCGGAGATGCCGGGGCGGGCAAAACCAAAGCCATCACATTGATCCGAGACAAGCTGCGCAAGTCTCCGTTTATACTCACCACCGGGGCCTCTACCGTCAACGTGGCCGCGATGCACAATGTCAGGACCCTACACAGCATCTTGGGAGTCAACACCGCGGAACTGCTACGGGAAGACATCCCACTGGAGCAATGGTTTTCCGAGTGGTGCACCAAATACACC…
>AngHV-1-DK3
ATGGAACAGGGCCCTGAACCTTCGCGAATAGAAATGGAAGAGTTGTCAACCAGCTCATATCCGCCGGCTGAAATTGACAGATTGACCACTTACAGTAGGTTGTTGCAGATCAAATGGGTCTCTTACATTTTTTCGTGTCTCGCTCTGCCAATCAAAGAACCCCTGCCCGTGGTGCTCTCCGGAGATGCCGGGGCGGGCAAAACCAAAGCCATCACATTGATCCGAGACAAGCTGCGCAAGTCTCCGTTTATACTCACCACCGGGGCCTCTACCGTCAACGTGGCCGCGATGCACAATGTCAGGACCCTACACAGCATCTTGGGAGTCAACACCGCGGAACTGCTACGGGAAGACATCCCACTGGAGCAATGGTTTTCCGAGTGGTGCACCAAATACACC…
>AngHV-1-DK4
ATGGAACAGGGCCCTGAACCTTCGCGAATAGAAATGGAAGAGTTGTCAACCAGCTCATATCCGCCGGCTGAAATTGACAGATTGACCACTTACAGTAGGTTGTTGCAGATCAAATGGGTCTCTTACATTTTTTCGTGTCTCGCTCTGCCAATCAAAGAACCCCTGCCCGTGGTGCTCTCCGGTGATGCCGGGGCGGGCAAAACCAAAGCCATCACATTGATCCGAGACAAGCTGCGCAAGTCTCCGTTTATACTCACCACCGGGGCCTCTACCGTCAACGTGGCCGCGATGCACAATGTCAGGACCCTACACAGCATCTTGGGAGTCAACACCGCGGAACTGCTACGGGAAGACATCCCACTGGAGCAATGGTTTTCCGAGTGGTGCACCAAATACACC…
>AngHV-1-FJ_FJ940765.3
ATGGAACAGGGCCCTGAACCTTCGCGAATAGAAATGGAAGAGTTGTCAACCAGCTCATATCCGCCGGCTGAAATTGACAGATTGACCACTTACAGTAGGTTGTTGCAGATCAAATGGGTCTCTTACATTTTTTCGTGTCTCGCTCTGCCAATCAAAGAACCCCTGCCCGTGGTGCTCTCCGGTGATGCCGGGGCGGGCAAAACCAAAGCCATCACATTGATCCGAGACAAGCTGCGCAAGTCTCCGTTTATACTCACCACCGGGGCCTCTACCGTCAACGTGGCCGCGATGCACAATGTCAGGACCCTACACAGCATCTTGGGAGTCAACACCGCGGAACTGCTACGGGAAGACATCCCACTGGAGCAATGGTTTTCCGAGTGGTGCACCAAATACACC…
>AngHV-1-HVA
ATGGAACAGGGCCCTGAACCTTCGCGAATAGAAATGGAAGAGTTGTCAACCAGCTCATATCCGCCGGCTGAAATTGACAGATTGACCACTTACAGTAGGTTGTTGCAGATCAAATGGGTCTCTTACATTTTTTCGTGTCTCGCTCTGCCAATCAAAGAACCCCTGCCCGTGGTGCTCTCCGGTGATGCCGGGGCGGGCAAAACCAAAGCCATCACATTGATCCGAGACAAGCTGCGCAAGTCTCCGTTTATACTCACCACCGGGGCCTCTACCGTCAACGTGGCCGCGATGCACAATGTCAGGACCCTACACAGCATCTTGGGAGTCAACACCGCGGAACTGCTACGGGAAGACATCCCACTGGAGCAATGGTTTTCCGAGTGGTGCACCAAATACACC…
>AngHV-1-KX_KX027736.1
ATGGAACAGGGCCCTGAACCTTCGCGAATAGAAATGGAAGAGTTGTCAACCAGCTCATATCCGCCGGCTGAAATTGACAGATTGACCACTTACAGTAGGTTGTTGCAGATCAAATGGGTCTCTTACATTTTTTCGTGTCTCGCTCTGCCAATCAAAGAACCCCTGCCCGTGGTGCTCTCCGGTGATGCCGGGGCGGGCAAAACCAAAGCCATCACATTGATCCGAGACAAGCTGCGCAAGTCTCCGTTTATACTCACCACCGGGGCCTCTACCGTCAACGTGGCCGCGATGCACAATGTCAGGACCCTACACAGCATCTTGGGAGTCAACACCGCGGAACTGCTACGGGAAGACATCCCACTGGAGCAATGGTTTTCCGAGTGGTGCACCAAATACACC…
>AngHV-1-UK
ATGGAACAGGGCCCTGAACCTTCGCGAATAGAAATGGAAGAGTTGTCAACCAGCTCATATCCGCCGGCTGAAATTGACAGATTGACCACTTACAGTAGGTTGTTGCAGATCAAATGGGTCTCTTACATTTTTTCGTGTCTCGCTCTGCCAATCAAAGAACCCCTGCCCGTGGTGCTCTCCGGTGATGCCGGGGCGGGCAAAACCAAAGCCATCACATTGATCCGAGACAAGCTGCGCAAGTCTCCGTTTATACTCACCACCGGGGCCTCTACCGTCAACGTGGCCGCGATGCACAATGTCAGGACCCTACACAGCATCTTGGGAGTCAACACCGCGGAACTGCTACGGGAAGACATCCCACTGGAGCAATGGTTTTCCGAGTGGTGCACCAAATACACC…
CyHV-3 helicase
>CyHV-3_KHV-GZ11_KJ627438.1
ATGGACGCCGATGAGCTCGACTTTTGTTGCGATGAGTTTGATCTGTACGGCGAGGAGCCCAGCGAGGCTTCTCGGCTGGGGTACGGGGACAAGGACGATGATGACGACGGCGGTGACGACTGCGACGACTCTGCTAGCGTCGTACCGTCGCCTGCCTCATCTGTGTCTTCCACCTCGTCCTCTTATTCTTTCAAGGCGCCTCAATCCAGGTTCAACAGGGGAACCAACAGGTTCAACCCTTTCAAGAAAAAGGTGAAGGAGGATGAGGATGAGGATGATGAGGTGAAGGACGAAGAGGAGACGAGGGTAGAGGTAGAGAGCAAGGGAGCCCTGAGCAAGAAGGTGACCGATCACTACCTGGCCTACACCAGCCACCTCCAGAGAGTGTGGGCCTCAGAC…
>CyHV-3_KHV-U_DQ657948.1
ATGGACGCCGATGAGCTCGACTTTTGTTGCGATGAGTTTGATCTGTACGGCGAGGAGCCCAGCGAGGCTTCTCGGCTGGGGTACGGGGACAAGGACGATGATGACGACGGCGGTGACGACTGCGACGACTCTGCTAGCGTCGTACCGTCGCCTGCCTCATCTGTGTCTTCCACCTCGTCCTCTTATTCTTTCAAGGCGCCTCAATCCAGGTTCAACAGGGGAACCAACAGGTTCAACCCTTTCAAGAAAAAGGTGAAGGAGGATGAGGATGAGGATGATGAGGTGAAGGACGAAGAGGAGACGAGGGTAGAGGTAGAGAGCAAGGGAGCCCTGAGCAAGAAGGTGACCGATCACTACCTGGCCTACACCAGCCACCTCCAGAGAGTGTGGGCCTCAGAC…
>CyHV-3_TUMST1_AP008984.1
ATGGACGCCGATGAGCTCGACTTTTGTTGCGATGAGTTTGATCTGTACGGCGAGGAGCCCAGCGAGGCTTCTCGGCTGGGGTACGGGGACAAGGACGATGATGACGACGGCGGTGACGACTGCGACGACTCTGCTAGCGTCGTACCGTCGCCTGCCTCATCTGTGTCTTCCACCTCGTCCTCTTATTCTTTCAAGGCGCCTCAATCCAGGTTCAACAGGGGAACCAACAGGTTCAACCCTTTCAAGAAAAAGGTGAAGGAGGATGAGGATGATGAGGTGAAGGACGAAGAGGAGACGAGGGTAGAGGTAGAGAGCAAGGGAGCCCTGAGCAAGAAGGTGACCGATCACTACCTGGCCTACACCAGCCACCTCCAGAGAGTGTGGGCCTCAGACATCATG…
>CyHV-3_T_MG925491.1
ATGGACGCCGATGAGCTCGACTTTTGTTGCGATGAGTTTGATCTGTACGGCGAGGAGCCCAGCGAGGCTTCTCGGCTGGGGTACGGGGACAAGGACGATGATGACGACGGCGGTGACGACTGCGACGACTCTGCTAGCGTCGTACCGTCGCCTGCCTCATCTGTGTCTTCCACCTCGTCCTCTTATTCTTTCAAGGCGCCTCAATCCAGGTTCAACAGGGGAACCAACAGGTTCAACCCTTTCAAGAAAAAGGTGAAGGAGGATGAGGATGATGAGGTGAAGGACGAAGAGGAGACGAGGGTAGAGGTAGAGAGCAAGGGAGCCCTGAGCAAGAAGGTGACCGATCACTACCTGGCCTACACCAGCCACCTCCAGAGAGTGTGGGCCTCAGACATCATG…
>CyHV-3_M3_MG925490.1
ATGGACGCCGATGAGCTCGACTTTTGTTGCGATGAGTTTGATCTGTACGGCGAGGAGCCCAGCGAGGCTTCTCGGCTGGGGTACGGGGACAAGGACGATGATGACGACGGCGGTGACGACTGCGACGACTCTGCTAGCGTCGTACCGTCGCCTGCCTCATCTGTGTCTTCCACCTCGTCCTCTTATTCTTTCAAGGCGCCTCAATCCAGGTTCAACAGGGGAACCAACAGGTTCAACCCTTTCAAGAAAAAGGTGAAGGAGGATGAGGATGATGAGGTGAAGGACGAAGAGGAGACGAGGGTAGAGGTAGAGAGCAAGGGAGCCCTGAGCAAGAAGGTGACCGATCACTACCTGGCCTACACCAGCCACCTCCAGAGAGTGTGGGCCTCAGACATCATG…
>CyHV-3_I_MG925489.1
ATGGACGCCGATGAGCTCGACTTTTGTTGCGATGAGTTTGATCTGTACGGCGAGGAGCCCAGCGAGGCTTCTCGGCTGGGGTACGGGGACAAGGACGATGATGACGACGGCGGTGACGACTGCGACGACTCTGCTAGCGTCGTACCGTCGCCTGCCTCATCTGTGTCTTCCACCTCGTCCTCTTATTCTTTCAAGGCGCCTCAATCCAGGTTCAACAGGGGAACCAACAGGTTCAACCCTTTCAAGAAAAAGGTGAAGGAGGATGAGGATGAGGATGATGAGGTGAAGGACGAAGAGGAGACGAGGGTAGAGGTAGAGAGCAAGGGAGCCCTGAGCAAGAAGGTGACCGATCACTACCTGGCCTACACCAGCCACCTCCAGAGAGTGTGGGCCTCAGAC…
>CyHV-3_GZ11-SC_MG925488.1
ATGGACGCCGATGAGCTCGACTTTTGTTGCGATGAGTTTGATCTGTACGGCGAGGAGCCCAGCGAGGCTTCTCGGCTGGGGTACGGGGACAAGGACGATGATGACGACGGCGGTGACGACTGCGACGACTCTGCTAGCGTCGTACCGTCGCCTGCCTCATCTGTGTCTTCCACCTCGTCCTCTTATTCTTTCAAGGCGCCTCAATCCAGGTTCAACAGGGGAACCAACAGGTTCAACCCTTTCAAGAAAAAGGTGAAGGAGGATGAGGATGAGGATGATGAGGTGAAGGACGAAGAGGAGACGAGGGTAGAGGTAGAGAGCAAGGGAGCCCTGAGCAAGAAGGTGACCGATCACTACCTGGCCTACACCAGCCACCTCCAGAGAGTGTGGGCCTCAGAC…
>CyHV-3_FL_MG925487.1
ATGGACGCCGATGAGCTCGACTTTTGTTGCGATGAGTTTGATCTGTACGGCGAGGAGCCCAGCGAGGCTTCTCGGCTGGGGTACGGGGACAAGGACGATGATGACGACGGCGGTGACGACTGCGACGACTCTGCTAGCGTCGTACCGTCGCCTGCCTCATCTGTGTCTTCCACCTCGTCCTCTTATTCTTTCAAGGCGCCTCAATCCAGGTTCAACAGGGGAACCAACAGGTTCAACCCTTTCAAGAAAAAGGTGAAGGAGGATGAGGATGAGGATGATGAGGTGAAGGACGAAGAGGAGACGAGGGTAGAGGTAGAGAGCAAGGGAGCCCTGAGCAAGAAGGTGACCGATCACTACCTGGCCTACACCAGCCACCTCCAGAGAGTGTGGGCCTCAGAC…
>CyHV-3_E_MG925486.1
ATGGACGCCGATGAGCTCGACTTTTGTTGCGATGAGTTTGATCTGTACGGCGAGGAGCCCAGCGAGGCTTCTCGGCTGGGGTACGGGGACAAGGACGATGATGACGACGGCGGTGACGACTGCGACGACTCTGCTAGCGTCGTACCGTCGCCTGCCTCATCTGTGTCTTCCACCTCGTCCTCTTATTCTTTCAAGGCGCCTCAATCCAGGTTCAACAGGGGAACCAACAGGTTCAACCCTTTCAAGAAAAAGGTGAAGGAGGATGAGGATGAGGATGATGAGGTGAAGGACGAAGAGGAGACGAGGGTAGAGGTAGAGAGCAAGGGAGCCCTGAGCAAGAAGGTGACCGATCACTACCTGGCCTACACCAGCCACCTCCAGAGAGTGTGGGCCTCAGAC…
>CyHV-3_Cavoy_MG925485.1
ATGGACGCCGATGAGCTCGACTTTTGTTGCGATGAGTTTGATCTGTACGGCGAGGAGCCCAGCGAGGCTTCTCGGCTGGGGTACGGGGACAAGGACGATGATGACGACGGCGGTGACGACTGCGACGACTCTGCTAGCGTCGTACCGTCGCCTGCCTCATCTGTGTCTTCCACCTCGTCCTCTTATTCTTTCAAGGCGCCTCAATCCAGGTTCAACAGGGGAACCAACAGGTTCAACCCTTTCAAGAAAAAGGTGAAGGAGGATGAGGATGAGGATGATGAGGTGAAGGACGAAGAGGAGACGAGGGTAGAGGTAGAGAGCAAGGGAGCCCTGAGCAAGAAGGTGACCGATCACTACCTGGCCTACACCAGCCACCTCCAGAGAGTGTGGGCCTCAGAC…
>CyHV-3_GY-01_MK260013.1
ATGGACGCCGATGAGCTCGACTTTTGTTGCGATGAGTTTGATCTGTACGGCGAGGAGCCCAGCGAGGCTTCTCGGCTGGGGTACGGGGACAAGGACGATGATGACGACGGCGGTGACGACTGCGACGACTCTGCTAGCGTCGTACCGTCGCCTGCCTCATCTGTGTCTTCCACCTCGTCCTCTTATTCTTTCAAGGCGCCTCAATCCAGGTTCAACAGGGGAACCAACAGGTTCAACCCTTTCAAGAAAAAGGTGAAGGAGGATGAGGATGATGAGGTGAAGGACGAAGAGGAGACGAGGGTAGAGGTAGAGAGCAAGGGAGCCCTGAGCAAGAAGGTGACCGATCACTACCTGGCCTACACCAGCCACCTCCAGAGAGTGTGGGCCTCAGACATCATG…
>CyHV-3_PP3_070411_KX544848.1
ATGGACGCCGATGAGCTCGACTTTTGTTGCGATGAGTTTGATCTGTACGGCGAGGAGCCCAGCGAGGCTTCTCGGCTGGGGTACGGGGACAAGGACGATGATGACGACGGCGGTGACGACTGCGACGACTCTGCTAGCGTCGTACCGTCGCCTGCCTCATCTGTGTCTTCCACCTCGTCCTCTTATTCTTTCAAGGCGCCTCAATCCAGGTTCAACAGGGGAACCAACAGGTTCAACCCTTTCAAGAAAAAGGTGAAGGAGGATGAGGATGATGAGGTGAAGGACGAAGAGGAGACGAGGGTAGAGGTAGAGAGCAAGGGAGCCCTGAGCAAGAAGGTGACCGATCACTACCTGGCCTACACCAGCCACCTCCAGAGAGTGTGGGCCTCAGACATCATG…
>CyHV-3_I_10_3_KX544847.1
ATGGACGCCGATGAGCTCGACTTTTGTTGCGATGAGTTTGATCTGTACGGCGAGGAGCCCAGCGAGGCTTCTCGGCTGGGGTACGGGGACAAGGACGATGATGACGACGGCGGTGACGACTGCGACGACTCTGCTAGCGTCGTACCGTCGCCTGCCTCATCTGTGTCTTCCACCTCGTCCTCTTATTCTTTCAAGGCGCCTCAATCCAGGTTCAACAGGGGAACCAACAGGTTCAACCCTTTCAAGAAAAAGGTGAAGGAGGATGAGGATGATGAGGTGAAGGACGAAGAGGAGACGAGGGTAGAGGTAGAGAGCAAGGGAGCCCTGAGCAAGAAGGTGACCGATCACTACCTGGCCTACACCAGCCACCTCCAGAGAGTGTGGGCCTCAGACATCATG…
>CyHV-3_I_09_2i3_KX544846.1
ATGGACGCCGATGAGCTCGACTTTTGTTGCGATGAGTTTGATCTGTACGGCGAGGAGCCCAGCGAGGCTTCTCGGCTGGGGTACGGGGACAAGGACGATGATGACGACGGCGGTGACGACTGCGACGACTCTGCTAGCGTCGTACCGTCGCCTGCCTCATCTGTGTCTTCCACCTCGTCCTCTTATTCTTTCAAGGCGCCTCAATCCAGGTTCAACAGGGGAACCAACAGGTTCAACCCTTTCAAGAAAAAGGTGAAGGAGGATGAGGATGATGAGGTGAAGGACGAAGAGGAGACGAGGGTAGAGGTAGAGAGCAAGGGAGCCCTGAGCAAGAAGGTGACCGATCACTACCTGGCCTACACCAGCCACCTCCAGAGAGTGTGGGCCTCAGACATCATG…
>CyHV-3_J1_101110_KX544845.1
ATGGACGCCGATGAGCTCGACTTTTGTTGCGATGAGTTTGATCTGTACGGCGAGGAGCCCAGCGAGGCTTCTCGGCTGGGGTACGGGGACAAGGACGATGATGACGACGGCGGTGACGACTGCGACGACTCTGCTAGCGTCGTACCGTCGCCTGCCTCATCTGTGTCTTCCACCTCGTCCTCTTATTCTTTCAAGGCGCCTCAATCCAGGTTCAACAGGGGAACCAACAGGTTCAACCCTTTCAAGAAAAAGGTGAAGGAGGATGAGGATGATGAGGTGAAGGACGAAGAGGAGACGAGGGTAGAGGTAGAGAGCAAGGGAGCCCTGAGCAAGAAGGTGACCGATCACTACCTGGCCTACACCAGCCACCTCCAGAGAGTGTGGGCCTCAGACATCATG…
>CyHV-3_CB4_181110_KX544844.1
ATGGACGCCGATGAGCTCGACTTTTGTTGCGATGAGTTTGATCTGTACGGCGAGGAGCCCAGCGAGGCTTCTCGGCTGGGGTACGGGGACAAGGACGATGATGACGACGGCGGTGACGACTGCGACGACTCTGCTAGCGTCGTACCGTCGCCTGCCTCATCTGTGTCTTCCACCTCGTCCTCTTATTCTTTCAAGGCGCCTCAATCCAGGTTCAACAGGGGAACCAACAGGTTCAACCCTTTCAAGAAAAAGGTGAAGGAGGATGAGGATGATGAGGTGAAGGACGAAGAGGAGACGAGGGTAGAGGTAGAGAGCAAGGGAGCCCTGAGCAAGAAGGTGACCGATCACTACCTGGCCTACACCAGCCACCTCCAGAGAGTGTGGGCCTCAGACATCATG…
>CyHV-3_KHV-I_DQ177346.1
ATGGACGCCGATGAGCTCGACTTTTGTTGCGATGAGTTTGATCTGTACGGCGAGGAGCCCAGCGAGGCTTCTCGGCTGGGGTACGGGGACAAGGACGATGATGACGACGGCGGTGACGACTGCGACGACTCTGCTAGCGTCGTACCGTCGCCTGCCTCATCTGTGTCTTCCACCTCGTCCTCTTATTCTTTCAAGGCGCCTCAATCCAGGTTCAACAGGGGAACCAACAGGTTCAACCCTTTCAAGAAAAAGGTGAAGGAGGATGAGGATGAGGATGATGAGGTGAAGGACGAAGAGGAGACGAGGGTAGAGGTAGAGAGCAAGGGAGCCCTGAGCAAGAAGGTGACCGATCACTACCTGGCCTACACCAGCCACCTCCAGAGAGTGTGGGCCTCAGAC…
>CyHV-3_J2_101110_KX544843.1
ATGGACGCCGATGAGCTCGACTTTTGTTGCGATGAGTTTGATCTGTACGGCGAGGAGCCCAGCGAGGCTTCTCGGCTGGGGTACGGGGACAAGGACGATGATGACGACGGCGGTGACGACTGCGACGACTCTGCTAGCGTCGTACCGTCGCCTGCCTCATCTGTGTCTTCCACCTCGTCCTCTTATTCTTTCAAGGCGCCTCAATCCAGGTTCAACAGGGGAACCAACAGGTTCAACCCTTTCAAGAAAAAGGTGAAGGAGGATGAGGATGATGAGGTGAAGGACGAAGAGGAGACGAGGGTAGAGGTAGAGAGCAAGGGAGCCCTGAGCAAGAAGGTGACCGATCACTACCTGGCCTACACCAGCCACCTCCAGAGAGTGTGGGCCTCAGACATCATG…
>CyHV-3_PoB3_KX544842.1
ATGGACGCCGATGAGCTCGACTTTTGTTGCGATGAGTTTGATCTGTACGGCGAGGAGCCCAGCGAGGCTTCTCGGCTGGGGTACGGGGACAAGGACGATGATGACGACGGCGGTGACGACTGCGACGACTCTGCTAGCGTCGTACCGTCGCCTGCCTCATCTGTGTCTTCCACCTCGTCCTCTTATTCTTTCAAGGCGCCTCAATCCAGGTTCAACAGGGGAACCAACAGGTTCAACCCTTTCAAGAAAAAGGTGAAGGAGGATGAGGATGAGGATGATGAGGTGAAGGACGAAGAGGAGACGAGGGTAGAGGTAGAGAGCAAGGGAGCCCTGAGCAAGAAGGTGACCGATCACTACCTGGCCTACACCAGCCACCTCCAGAGAGTGTGGGCCTCAGAC…
CyHV-2 helicase
>CyHV-2_CaHV-1_1301_KU199244.1
ATGGATGAACTCGACGCTCTGTGTGAGGCTGATTATTACGGAGAGTATGACGACTACCCATCATCCGAGCCGTACAGTACGGCCGACGCAGACTCAGACACTGCACCACCACCATCACCACCTAGTACGAGCGGTACCTATAAACCCTACCAGTCCAGCGCTACCTCAGGTACATCCTATAAACCCTACCAGTCAACAGGTACCTCAGGTACCTATAAACCATTCAGGTCTGGCGCTACCACAGGTAAACCGACCAAGCGTAAACGTTCAGAGTCCGATGATGATGATGATGATGAGATGATTGTAGTGAAGAAATCCGACACGCGAGAAGAAGAAGAAGCAGCCACCACCACCGATGCCGAGCCAGAGCTCAAGGCGCAGGTGACTGATCACTATATG…
>CyHV-2_SY_KT387800.1
ATGGATGAACTCGACGCTCTGTGTGAGGCTGATTATTACGGAGAGTATGACGACTACCCATCATCCGAGCCGTACAGTACGGCCGACGCAGACTCAGACACTGCACCACCACCATCACCACCTAGTACGAGCGGTACCTATAAACCCTACCAGTCCAGCGCTACCTCAGGTACATCCTATAAACCCTACCAGTCAACAGGTACCTCAGGTACCTATAAACCATTCAGGTCTGGCGCTACCACAGGTAAACCGACCAAGCGTAAACGTTCAGAGTCCGATGATGATGATGATGATGAGATGATTGTAGTGAAGAAATCCGACACGCGAGAAGAAGAAGAAGCAGCCACCACCACCGATGCCGAGCCAGAGCTCAAGGCGCAGGTGACTGATCACTATATG…
>CyHV-2_YZ-01_MK260012.1
ATGGATGAACTCGACGCTCTGTGTGAGGCTGATTATTACGGAGAGTATGACGACTACCCATCATCCGAGCCGTACAGTACGGCCGACGCAGACTCAGACACTGCACCACCACCATCACCACCTAGTACGAGCGGTACCTATAAACCCTACCAGTCCAGCGCTACCTCAGGTACATCCTATAAACCCTACCAGTCAACAGGTACCTCAGGTACCTATAAACCATTCAGGTCTGGCGCTACCACAGGTAAACCGACCAAGCGTAAACGTTCAGAGTCCGATGATGATGATGATGATGATGAGATGATTGTAGTGAAGAAATCCGACACGCGAGAAGAAGAAGAAGCAGCCACCACCACCGATGCCGAGCCAGAGCTCAAGGCGCAGGTGACTGATCACTAT…
>CyHV-2_ST-J1_NC_019495.1
ATGGATGAACTCGACGCTCTGTGTGAGGCTGATTATTACGGAGAGTATGACGACTACCCATCATCCGAGCCGTACAGTACGGCCGACGCAGACTCAGACACTGCACCACCACCATCACCACCTAGTACGAGCGGTACCTATAAACCCTACCAGTCCAGCGCTACCTCAGGTACATCCTATAAACCCTACCAGTCAACAGGTACCTCAGGTACCTATAAACCATTCAGGTCTGGCGCTACCACAGGTAAACCGACCAAGCGTAAACGTTCAGAGTCCGATGATGATGATGATGATGAGATGATTGTAGTGAAGAAATCCGACACGCGAGAAGAAGAAGAAGCAGCCACCACCACCGATGCCGAGCCAGAGCTCAAGGCGCAGGTGACTGATCACTATATG…
>CyHV-2_SY-C1_KM200722.1
ATGGATGAACTCGACGCTCTGTGTGAGGCTGATTATTACGGAGAGTATGACGACTACCCATCATCCGAGCCGTACAGTACGGCCGACGCAGACTCAGACACTGCACCACCACCATCACCACCTAGTACGAGCGGTACCTATAAACCCTACCAGTCCAGCGCTACCTCAGGTACATCCTATAAACCCTACCAGTCAACAGGTACCTCAGGTACCTATAAACCATTCAGGTCTGGCGCTACCACAGGTAAACCGACCAAGCGTAAACGTTCAGAGTCCGATGATGATGATGATGATGAGATGATTGTAGTGAAGAAATCCGACACGCGAGAAGAAGAAGAAGCAGCCACCACCACCGATGCCGAGCCAGAGCTCAAGGCGCAGGTGACTGATCACTATATG…
CyHV-1 helicase
>CyHV-1_NG-J1_JQ815363.1
ATGGACACTGATGACTTGGACAATATGTGCGAGAATGGTGGAGATTGGGATGATGCGGGAGCAGGGTCTGATGATGATGAGGACCTATCCACAACACCAGACCCAGTCCCACAAGCACTTTTGAACGAAGTTCCCGAAAAGTCAGAGATGACACGGGTCACAGATCACTACCTCTCCTACACCAGCTACCTTCAGAACCTCTGGGCAGGGGACATGATGGACCTGCTGGCCTCCCCTACACTTGCCCCTCTCGCCAGGATCACGCTCCTCACGGGGTGCGCTGGTTCCGGCAAGACCTACGCTATCAACAAGCTTAGAGAGTCAGCTGGGCAATACTGTGCCATCACAGCTAGCACGCTTAACGCAGCCGGGATACACGCGGACTCTTGTACAGTACAC…
RaHV-1_helicase
>RaHV-1_McKinnell_DQ665917
ATGGCAGGCGCTGCGCAACAAAGCGCCGGCGCGCCGCGGCGGAGCGCCCAAGGTGTTTTAATGTCTTCCGCCCAATATGCCGACGTGCAGCAGTTGGAGTGGGCTTTGGGTGTTCGGGATTTGGTTTTGTTTGGCCCGCGTTCGGACGACGTGGTCGTAACGTTGTGTGGAGATGCTGGTGCGGGCAAGTCACGCGCCCTAACCTTGCTATTAGATGCGCTCAAGCGGGTCTCTTTGGATCACGTGGTGTGTATGACCGCGACCACCAATGCAGCGGTCAACGCAGCGCCCAGCGTGCGCCACACCACACATTCGGCTTTGGGGATAAACAATCGAGTCTTGCTGGAGCACCCGTTTCGCACCCCAGCAGAGAAGGACAGTTTCAGACGGCATTATATT…
HHV-1 helicase
>HHV-1_KOS_JQ780693.1
ATGGCGGCGGCCGGCGGGGAGCGCCAGCTAGACGGACAGAAACCCGGCCCGCCGCACCTTCAGCAACCCGGGGACCGACCAGCCGTTCCAGGGAGGGCCGAGGCCTTTTTAAATTTTACGTCTATGCACGGGGTGCAGCCAATCCTTAAGCGCATCCGAGAGCTCTCGCAACAACAGCTCGACGGAGCGCAAGTGCCCCGTCTGCAGTGGTTCCGGGACGTGGCGGCCTTAGAGTCCCCCGCAGGCCTGCCCCTCAGGGAGTTTCCGTTCGCGGTGTATCTTATCACCGGCAACGCTGGCTCCGGAAAGAGCACGTGCGTGCAGACAATCAACGAGGTCTTGGACTGTGTGGTGACGGGCGCCACGCGCATTGCGGCCCAAAACATGTACGCCAAACTC…
>HHV-1_X14112.1
ATGGCGGCGGCCGGCGGGGAGCGCCAGCTAGACGGACAGAAACCCGGCCCGCCGCACCTTCAGCAACCCGGGGACCGACCAGCCGTTCCAGGGAGGGCCGAGGCCTTTTTAAATTTTACGTCTATGCACGGGGTGCAGCCAATCCTTAAGCGCATCCGAGAGCTCTCGCAACAACAGCTCGACGGAGCGCAAGTGCCCCATCTGCAGTGGTTCCGGGACGTGGCGGCCTTAGAGTCCCCCGCAGGCCTGCCCCTCAGGGAGTTTCCGTTCGCGGTGTATCTTATCACCGGCAACGCTGGCTCCGGAAAGAGCACGTGCGTGCAGACAATCAACGAGGTCTTGGACTGTGTGGTGACGGGCGCCACGCGCATTGCGGCCCAAAACATGTACGCCAAACTC…
>HHV-1_17_JN555585.1
ATGGCGGCGGCCGGCGGGGAGCGCCAGCTAGACGGACAGAAACCCGGCCCGCCGCACCTTCAGCAACCCGGGGACCGACCAGCCGTTCCAGGGAGGGCCGAGGCCTTTTTAAATTTTACGTCTATGCACGGGGTGCAGCCAATCCTTAAGCGCATCCGAGAGCTCTCGCAACAACAGCTCGACGGAGCGCAAGTGCCCCATCTGCAGTGGTTCCGGGACGTGGCGGCCTTAGAGTCCCCCGCAGGCCTGCCCCTCAGGGAGTTTCCGTTCGCGGTGTATCTTATCACCGGCAACGCTGGCTCCGGAAAGAGCACGTGCGTGCAGACAATCAACGAGGTCTTGGACTGTGTGGTGACGGGCGCCACGCGCATTGCGGCCCAAAACATGTACGCCAAACTC…
>HHV_1_MN136523.1_MacIntyre
ATGGCGGCGGCCGGCGGGGAGCGCCAGCTAGACGGACAGAGACCCGGCCCGCCGCACCTTCAGCAACCCGGGGACCGACCAGCCGTTCCAGGGAGGGCCGAGGCCTTTTTAAATTTTACGTCTATGCACGGGGTGCAGCCAATCCTTAAGCGCATCCGAGAGCTCTCGCAACAACAGCTCGACGGAGCGCAAGTGCCCCGTCTGCAGTGGTTCCGGGACGTGGCGGCCTTAGAGTCCCCCGCAGGCCTGCCCCTCAGGGAGTTTCCGTTCGCGGTGTATCTTATCACCGGCAACGCTGGCTCCGGAAAGAGCACGTGCGTGCAGACAATCAACGAGGTCTTGGACTGTGTAGTGACGGGCGCCACGCGCATTGCGGCCCAAAACATGTACGCCAAACTC…
>HHV_1_MN159383.1_Sc16
ATGGCGGCGGCCGGCGGGGAGCGCCAGCTAGACGGACAGAGACCCGGCCCGCCGCACCTTCAGCAACCCGGGGACCGACCAGCCGTTCCAGGGAGGGCCGAGGCCTTTTTAAATTTTACGTCTATGCACGGGGTGCAGCCAATCCTTAAGCGCATCCGAGAGCTCTCGCAACAACAGCTCGACGGAGCGCAAGTGCCCCGTCTGCAGTGGTTCCGGGACGTGGCGGCCTTAGAGTCCCCCGCAGGCCTGCCCCTCAGGGAGTTTCCGTTCGCGGTGTATCTTATCACCGGCAACGCTGGCTCCGGAAAGAGCACGTGCGTGCAGACAATCAACGAGGTCTTGGACTGTGTGGTGACGGGCGCCACGCGCATTGCGGCCCAAAACATGTACGCCAAACTC…
>HHV_1_MN159379.1_s17pp5
ATGGCGGCGGCCGGCGGGGAGCGCCAGCTAGACGGACAGAAACCCGGCCCGCCGCACCTTCAGCAACCCGGGGACCGACCAGCCGTTCCAGGGAGGGCCGAGGCCTTTTTAAATTTTACGTCTATGCACGGGGTGCAGCCAATCCTTAAGCGCATCCGAGAGCTCTCGCAACAACAGCTCGACGGAGCGCAAGTGCCCCATCTGCAGTGGTTCCGGGACGTGGCGGCCTTAGAGTCCCCCGCAGGCCTGCCCCTCAGGGAGTTTCCGTTCGCGGTGTATCTTATCACCGGCAACGCTGGCTCCGGAAAGAGCACGTGCGTGCAGACAATCAACGAGGTCTTGGACTGTGTGGTGACGGGCGCCACGCGCATTGCGGCCCAAAACATGTACGCCAAACTC…
>HHV_1_MH999839_K86
ATGGCGGCGGCCGGCGGGGAGCGCCAGCTAGACGGACAGAAACCCGGCCCGCCGCACCTTCAGCAACCCGGGGACCGACCAGCCGTTCCAGGGAGGGCCGAGGCCTTTTTAAATTTTACGTCTATGCACGGGGTGCAGCCAATCCTTAAGCGCATCCGAGAGCTCTCGCAACAACAGCTCGACGGAGCGCAAGTGCCCCGTCTGCAGTGGTTCCGGGACGTGGCGGCCTTAGAGTCCCCCGCAGGCCTGCCCCTCAGGGAGTTTCCGTTCGCGGTGTATCTTATCACCGGCAACGCTGGCTCCGGAAAGAGCACGTGCGTGCAGACAATCAACGAGGTCTTGGACTGTGTGGTGACGGGCGCCACGCGCATTGCGGCCCAAAACATGTACGCCAAACTC…
>HHV_1_MH999841.1_Ty148
ATGGCGGCGGCCGGCGGGGAGCGCCAGCTAGACGGACAGAAACCCGACCCGCCGCACCTTCAGCAACCCGGGGACCGACCAGCCGTTCCAGGGAGGGCCGAGGCCTTTTTAAATTTTACGTCTATGCACGGGGTGCAGCCAATCCTTAAGCGCATCCGAGAGCTCTCGCAACAACAGCTCGACGGAGCGCAAGTGCCCCGTCTGCAGTGGTTCCGGGACGTGGCGGCCTTAGAGTCCCCCGCAGGCCTGCCCCTCAGGGAGTTTCCGTTCGCGGTGTATCTTATCACCGGCAACGCTGGCTCCGGAAAGAGCACGTGCGTGCAGACAATCAACGAGGTCTTGGACTGTGTGGTGACGGGCGCCACGCGCATTGCGGCCCAAAACATGTACGCCAAACTC…
>HHV_1_MH102298.1
ATGGCGGCGGCCGGCGGGGAGCGCCAGCTAGACGGACAGAGACCCGGCCCGCCGCACCTTCAGCAACCCGGGGACCGACCAGCCGTTCCAGGGAGGGCCGAGGCCTTTTTAAATTTTACGTCTATGCACGGGGTGCAGCCAATCCTTAAGCGCATCCGAGAGCTCTCGCAACAACAGCTCGACGGAGCGCAAGTGCCCCGTCTGCAGTGGTTCCGGGACGTGGCGGCCTTAGAGTCCCCCGCAGGCCTGCCCCTCAGGGAGTTTCCGTTCGCGGTGTATCTTATCACCGGCAACGCTGGCTCCGGAAAGAGCACGTGCGTGCAGACAATCAACGAGGTCTTGGACTGTGTGGTGACGGGCGCCACGCGCATTGCGGCCCAAAACATGTACGCCAAACTC…
>HHV_1_KY922719.1_HSV-N-7
ATGGCGGCGGCCGGCGGGGAGCGCCAGCTAGACGGACAGAGACCCGGCCCGCCGCACCTTCAGCAACCCGGGGACCGACCAGCCGTTCCAGGGAGGGCCGAGGCCTTTTTAAATTTTACGTCTATGCACGGGGTGCAGCCAATCCTTAAGCGCATCCGAGAGCTCTCGCAACAACAGCTCGACGGAGCGCAAGTGCCCCGTCTGCAGTGGTTCCGGGACGTGGCGGCCTTAGAGTCCCCCGCAGGCCTGCCCCTCAGGGAGTTTCCGTTCGCGGTGTATCTTATCACCGGCAACGCTGGCTCCGGAAAGAGCACGTGCGTGCAGACAATCAACGAGGTCTTGGACTGTGTGGTGACGGGCGCCACGCGCATTGCGGCCCAAAACATGTACGCCAAACTC…
HHV-2 helicase
>HHV_2_HG52_NC_001798.2
ATGGCGGCGTCCGGCGGGGAGGGCTCGCGGGACGTCCGGGCACCAGGTCCGCCCCCACAGCAGCCCGGGGCCAGACCCGCCGTGCGGTTCAGGGACGAGGCGTTTTTAAATTTTACGTCCATGCACGGGGTCCAACCAATCATCGCACGCATCCGAGAGCTCTCGCAGCAGCAGCTCGACGTCACGCAGGTGCCGCGCCTGCAGTGGTTCCGGGACGTGGCGGCCTTGGAGGTCCCGACCGGCCTGCCGCTCCGGGAGTTTCCGTTCGCGGCGTATCTCATCACCGGCAACGCCGGATCCGGAAAGAGTACGTGCGTGCAGACCCTCAACGAGGTCCTGGACTGCGTGGTCACGGGCGCCACGCGAATCGCGGCGCAGAACATGTACGTTAAGCTCTCG…
>HHV_2_H12212_KY922726.1
ATGGCGGCGTCCGGCGGGGAGGGCTCGCGGGACGTCCGGGCACCAGGTCCGCCCCCACAGCAGCCCGGGGCCAGACCCGCCGTGCGGTTCAGGGACGAGGCGTTTTTAAATTTTACGTCCATGCACGGGGTCCAACCAATCATCGCACGCATCCGAGAGCTCTCGCAGCAGCAGCTCGACGTCACGCAGGTGCCGCGCCTGCAGTGGTTCCGGGACGTGGCGGCCTTGGAGGTCCCGACCGGCCTGCCGCTCCGGGAGTTTCCGTTCGCGGCGTATCTCATCACCGGCAACGCCGGATCCGGAAAGAGTACGTGCGTGCAGACCCTCAACGAGGTCCTGGACTGCGTGGTCACGGGCGCCACGCGAATCGCGGCGCAGAACATGTACGTTAAGCTCTCG…
>HHV_2_sample_19_MF564037.1
ATGGCGGCGTCCGGCGGGGAGGGCTCGCGGGACGTCCGGGCACCAGGTCCGCCCCCACAGCAGCCCGGGGCCAGACCCGCCGTGCGGTTCAGGGACGAGGCGTTTTTAAATTTTACGTCCATGCACGGGGTCCAACCAATCATCGCACGCATCCGAGAGCTCTCGCAGCAGCAGCTCGACGTCACGCAGGTGCCGCGCCTGCAGTGGTTCCGGGACGTGGCGGCCTTGGAGGTCCCGACCGGCCTGCCGCTCCGGGAGTTTCCGTTCGCGGCGTATCTTATCACCGGCAACGCCGGATCCGGAAAGAGTACGTGCGTGCAGACCCTCAACGAGGTCCTGGACTGCGTGGTCACGGGCGCCACGCGAATCGCGGCGCAGAACATGTACGTTAAGCTCTCG…
>HSV2-KY922721.1_H1227
ATGGCGGCGTCCGGCGGGGAGGGCTCGCGGGACGTCCGGGCACCAGGTCCGCCCCCACAGCAGCCCGGGGCCAGACCCGCCGTGCGGTTCAGGGACGAGGCGTTTTTAAATTTTACGTCCATGCACGGGGTCCAACCAATCATCGCACGCATCCGAGAGCTCTCGCAGCAGCAGCTCGACGTCACGCAGGTGCCGCGCCTGCAGTGGTTCCGGGACGTGGCGGCCTTGGAGGTCCCGACCGGCCTGCCGCTCCGGGAGTTTCCGTTCGCGGCGTATCTCATCACCGGCAACGCCGGATCCGGAAAGAGTACGTGCGTGCAGACCCTCAACGAGGTCCTGGACTGCGTGGTCACGGGCGCCACGCGAATCGCGGCGCAGAACATGTACGTTAAGCTCTCG…
>HHV_2_KY922725.1_HSV2-H12211
ATGGCGGCGTCCGGCGGGGAGGGCTCGCGGGACGTCCGGGCACCAGGTCCGCCCCCACAGCAGCCCGGGGCCAGACCCGCCGTGCGGTTCAGGGACGAGGCGTTTTTAAATTTTACGTCCATGCACGGGGTCCAACCAATCATCGCACGCATCCGAGAGCTCTCGCAGCAGCAGCTCGACGTCACGCAGGTGCCGCGCCTGCAGTGGTTCCGGGACGTGGCGGCCTTGGAGGTCCCGACCGGCCTGCCGCTCCGGGAGTTTCCGTTCGCGGCGTATCTCATCACCGGCAACGCCGGATCCGGAAAGAGTACGTGCGTGCAGACCCTCAACGAGGTCCTGGACTGCGTGGTCACGGGCGCCACGCGAATCGCGGCGCAGAACATGTACGTTAAGCTCTCG…
>HHV_2_KY922720.1_HSV2-H1226
ATGGCGGCGTCCGGCGGGGAGGGCTCGCGGGACGTCCGGGCACCAGGTCCGCCCCCACAGCAGCCCGGGGCCAGACCCGCCGTGCGGTTCAGGGACGAGGCGTTTTTAAATTTTACGTCCATGCACGGGGTCCAACCAATCATCGCACGCATCCGAGAGCTCTCGCAGCAGCAGCTCGACGTCACGCAGGTGCCGCGCCTGCAGTGGTTCCGGGACGTGGCGGCCTTGGAGGTCCCGACCGGCCTGCCGCTCCGGGAGTTTCCGTTCGCGGCGTATCTCATCACCGGCAACGCCGGATCCGGAAAGAGTACGTGCGTGCAGACCCTCAACGAGGTCCTGGACTGCGTGGTCACGGGCGCCACGCGAATCGCGGCGCAGAACATGTACGTTAAGCTCTCG…
>HHV_2_MF564036.1
ATGGCGGCGTCCGGCGGGGAGGGCTCGCGGGACGTCCGGGCACCAGGTCCGCCCCCACAGCAGCCCGGGGCCAGACCCGCCGTGCGGTTCAGGGACGAGGCGTTTTTAAATTTTACGTCCATGCACGGGGTCCAACCAATCATCGCACGCATCCGAGAGCTCTCGCAGCAGCAGCTCGACGTCACGCAGGTGCCGCGCCTGCAGTGGTTCCGGGACGTGGCGGCCTTGGAGGTCCCGACCGGCCTGCCGCTCCGGGAGTTTCCGTTCGCGGCGTATCTTATCACCGGCAACGCCGGATCCGGAAAGAGTACGTGCGTGCAGACCCTCAACGAGGTCCTGGACTGCGTGGTCACGGGCGCCACGCGAATCGCGGCGCAGAACATGTACGTTAAGCTCTCG…
>HHV-2_MF564035.1_sample_14
ATGGCGGCGTCCGGCGGGGAGGGCTCGCGGGACGTCCGGGCACCAGGTCCGCCCCCACAGCAGCCCGGGGCCAGACCCGCCGTGCGGTTCAGGGACGAGGCGTTTTTAAATTTTACGTCCATGCACGGGGTCCAACCAATCATCGCACGCATCCGAGAGCTCTCGCAGCAGCAGCTCGACGTCACGCAGGTGCCGCGCCTGCAGTGGTTCCGGGACGTGGCGGCCTTGGAGGTCCCGACCGGCCTGCCGCTCCGGGAGTTTCCGTTCGCGGCGTATCTCATCACCGGCAACGCCGGATCCGGAAAGAGTACGTGCGTGCAGACCCTCAACGAGGTCCTGGACTGCGTGGTCACGGGCGCCACGCGAATCGCGGCGCAGAACATGTACGTTAAGCTCTCG…
>HHV_2_MF564034.1_sample_08
ATGGCGGCGTCCGGCGGGGAGGGCTCGCGGGACGTCCGGGCACCAGGTCCGCCCCCACAGCAGCCCGGGGCCAGACCCGCCGTGCGGTTCAGGGACGAGGCGTTTTTAAATTTTACGTCCATGCACGGGGTCCAACCAATCATCGCACGCATCCGAGAGCTCTCGCAGCAGCAGCTCGACGTCACGCAGGTGCCGCGCCTGCAGTGGTTCCGGGACGTGGCGGCCTTGGAGGTCCCGACCGGCCTGCCGCTCCGGGAGTTTCCGTTCGCGGCGTATCTCATCACCGGCAACGCCGGATCCGGAAAGAGTACGTGCGTGCAGACCCTCAACGAGGTCCTGGACTGCGTGGTCACGGGCGCCACGCGAATCGCGGCGCAGAACATGTACGTTAAGCTCTCG…
>HHV_2_KF781518.1_SD90e
ATGGCGGCGTCCGGCGGGGAGGGCTCGCGGGACGTCCGGGCACCAGGTCCGCCCCCACAGCAGCCCGGGGCCAGACCCGCCGTGCGGTTCAGGGACGAGGCGTTTTTAAATTTTACGTCCATGCACGGGGTCCAACCAATCATCGCACGCATCCGAGAGCTCTCGCAGCAGCAGCTCGACGTCACGCAGGTGCCGCGCCTGCAGTGGTTCCGGGACGTGGCGGCCTTGGAGGTCCCGACCGGCCTGCCGCTCCGGGAGTTTCCGTTCGCGGCGTATCTCATCACCGGCAACGCCGGATCCGGAAAGAGTACGTGCGTGCAGACCCTCAACGAGGTCCTGGACTGCGTGGTCACGGGCGCCACGCGAATCGCGGCGCAGAACATGTACGTTAAGCTCTCG…
BHV-1 helicase
>BHV_KM258881_B589
ATGGAGCGCGAGGCCTTTTCAGCCGAGGTCTTCCTGAATTTCACTTCCATGCACGAGATACAGCCAATCGTCAAGCGGATCCGGCAGCTGGCGGCCGCGCGGCTGCCGGCGGCGGCCCGGCCGCCGCTTGGCTGGTTCCGCGCGGCCGCGGCGGCCGAGTCCCCGCTGGACTTTGCGCCGCGCGAGCTGCCCTTTGCCGCGTACCTTATCACGGGGAACGCGGGCTCGGGCAAGAGCACCTGCATCCAAACCCTCAGCGAGACGCTCGACTGCGTGATCACGGGCGCGACGCGCGTCGCCGCGCAAAACGTCTACCTAAAGCTAGCCGCCGCCTACCACAGCCGTCACATCAACACCATCTTCCAAGAGTTTGGCTTCCGCGCCAACCACGTGCAGGCG…
>BHV_KM258882.1_SM023
ATGGAGCGCGAGGCCTTTTCAGCCGAGGTCTTCCTGAATTTCACTTCCATGCACGAGATACAGCCAATCGTCAAGCGGATCCGGCAGCTGGCGGCCGCGCGGCTGCCGGCGGCGGCCCGGCCGCCGCTTGGCTGGTTCCGCGCGGCCGCGGCGGCCGAGTCCCCGCTGGACTTTGCGCCGCGCGAGCTGCCCTTTGCCGCGTACCTTATCACGGGGAACGCGGGCTCGGGCAAGAGCACCTGCATCCAAACCCTCAGCGAGACGCTCGACTGCGTGATCACGGGCGCGACGCGCGTCGCCGCGCAAAACGTCTACCTAAAGCTAGCCGCCGCCTACCACAGCCGTCACATCAACACCATCTTCCAAGAGTTTGGCTTCCGCGCCAACCACGTGCAGGCG…
>BHV_KM258883.1_SP1777
ATGGAGCGCGAGGCCTTTTCAGCCGAGGTCTTCCTGAATTTCACTTCCATGCACGAGATACAGCCAATCGTCAAGCGGATCCGGCAGCTGGCGGCCGCGCGGCTGCCGGCGGCGGCCCGGCCGCCGCTTGGCTGGTTCCGCGCGGCCGCGGCGGCCGAGTCCCCGCTGGACTTTGCGCCGCGCGAGCTGCCCTTTGCCGCGTACCTTATCACGGGGAACGCGGGCTCGGGCAAGAGCACCTGCATCCAAACCCTCAGCGAGACGCTCGACTGCGTGATCACGGGCGCGACGCGCGTCGCCGCGCAAAACGTCTACCTAAAGCTAGCCGCCGCCTACCACAGCCGTCACATCAACACCATCTTCCAAGAGTTTGGCTTCCGCGCCAACCACGTGCAGGCG…
>BHV_KM258880.1_K22
ATGGAGCGCGAGGCCTTTTCAGCCGAGGTCTTCCTGAATTTCACTTCCATGCACGAGATACAGCCAATCGTCAAGCGGATCCGGCAGCTGGCGGCCGCGCGGCTGCCGGCGGCGGCCCGGCCGCCGCTTGGCTGGTTCCGCGCGGCCGCGGCGGCCGAGTCCCCGCTGGACTTTGCGCCGCGCGAGCTGCCCTTTGCCGCGTACCTTATCACGGGGAACGCGGGCTCGGGCAAGAGCACCTGCATCCAAACCCTCAGCGAGACGCTCGACTGCGTGATCACGGGCGCGACGCGCGTCGCCGCGCAAAACGTCTACCTAAAGCTAGCCGCCGCCTACCACAGCCGTCACATCAACACCATCTTCCAAGAGTTTGGCTTCCGCGCCAACCACGTGCAGGCG…
>BHV_JX898220.1_97-11
ATGGAGCGCGAGGCCTTTTCAGCCGAGGTCTTCCTGAATTTCACTTCCATGCACGAGATACAGCCAATCGTCAAGCGGATCCGGCAGCTGGCGGCCGCGCGGCTGCCGGCGGCGGCCCGGCCGCCGCTTGGCTGGTTCCGCGCGGCCGCGGCGGCCGAGTCCCCGCTGGACTTTGCGCCGCGCGAGCTGCCTTTTGCCGCGTACCTTATCACGGGGAACGCGGGCTCGGGCAAAAGCACCTGCATCCAAACCCTCAGCGAGACGCTCGACTGCGTGATCACGGGCGCGACGCGCGTCGCCGCGCAAAACGTCTACCTAAAGCTAGCCGCCGCCTACCACAGCCGTCACATCAACACCATCTTCCAAGAGTTTGGCTTCCGCGCCAACCACGTGCAGGCG…
>BHV_MH791339.1_C45
ATGGAGCGCGAGGCCTTTTCAGCCGAGGTCTTCCTGAATTTCACTTCCATGCACGAGATACAGCCAATCGTCAAGCGGATCCGGCAGCTGGCGGCCGCGCGGCTGCCGGCGGCGGCCCGGCCGCCGCTTGGCTGGTTCCGCGCGGCCGCGGCGGCCGAGTCCCCGCTGGACTTTGCGCCGCGCGAGCTGCCTTTTGCCGCGTACCTTATCACGGGGAACGCGGGCTCGGGCAAAAGCACCTGCATCCAAACCCTCAGCGAGACGCTCGACTGCGTGATCACGGGCGCGACGCGCGTCGCCGCGCAAAACGTCTACCTAAAGCTAGCCGCCGCCTACCACAGCCGTCACATCAACACCATCTTCCAAGAGTTTGGCTTCCGCGCCAACCACGTGCAGGCG…
>BHV_KU198480.1_Cooper
ATGGAGCGCGAGGCCTTTTCAGCCGAGGTCTTCCTGAATTTCACTTCCATGCACGAGATACAGCCAATCGTCAAGCGGATCCGGCAGCTGGCGGCCGCGCGGCTGCCGGCGGCGGCCCGGCCGCCGCTTGGCTGGTTCCGCGCGGCCGCGGCGGCCGAGTCCCCGCTGGACTTTGCGCCGCGCGAGCTGCCTTTTGCCGCGTACCTTATCACGGGGAACGCGGGCTCGGGCAAAAGCACCTGCATCCAAACCCTCAGCGAGACGCTCGACTGCGTGATCACGGGCGCGACGCGCGTCGCCGCGCAAAACGTCTACCTAAAGCTAGCCGCCGCCTACCACAGCCGTCACATCAACACCATCTTCCAAGAGTTTGGCTTCCGCGCCAACCACGTGCAGGCG…
>BHV_MH791341.1_C47
ATGGAGCGCGAGGCCTTTTCAGCCGAGGTCTTCCTGAATTTCACTTCCATGCACGAGATACAGCCAATCGTCAAGCGGATCCGGCAGCTGGCGGCCGCGCGGCTGCCGGCGGCGGCCCGGCCGCCGCTTGGCTGGTTCCGCGCGGCCGCGGCGGCCGAGTCCCCGCTGGACTTTGCGCCGCGCGAGCTGCCTTTTGCCGCGTACCTTATCACGGGGAACGCGGGCTCGGGCAAAAGCACCTGCATCCAAACCCTCAGCGAGACGCTCGACTGCGTGATCACGGGCGCGACGCGCGTCGCCGCGCAAAACGTCTACCTAAAGCTAGCCGCCGCCTACCACAGCCGTCACATCAACACCATCTTCCAAGAGTTTGGCTTCCGCGCCAACCACGTGCAGGCG…
>BHV_MF421714.1_ATCC:VR-188
ATGGAGCGCGAGGCCTTTTCCGCCGAGGTCTTCCTGAATTTCACTTCCATGCACGAGATACAGCCAATCGTCAAGCGGATCCGGCAGCTGGCGGCCGCGCGGCTGCCGGCGGCAGCCCGGCCGCCGCTTGGCTGGTTCCGCGCGGCCGCGGCGGCCGAGTCCCCGCTGGACTTTGCGCCGCGCGAGCTGCCTTTTGCCGCGTACCTTATCACGGGGAACGCGGGCTCGGGCAAAAGCACCTGCATCCAAACCCTCAGCGAGACGCTCGACTGCGTGATCACGGGCGCGACGCGCGTCGCCGCGCAAAACGTCTACCTAAAGCTAGCCGCCGCCTACCACAGCCGTCACATCAACACCATCTTCCAAGAGTTTGGCTTCCGCGCCAACCACGTGCAGGCG…
>BHV_MH751900.1_C29
ATGGAGCGCGAGGCCTTTTCAGCCGAGGTCTTCCTGAATTTCACTTCCATGCACGAGATACAGCCAATCGTCAAGCGGATCCGGCAGCTGGCGGCCGCGCGGCTGCCGGCGGCGGCCCGGCCGCCGCTTGGCTGGTTCCGCGCGGCCGCGGCGGCCGAGTCCCCGCTGGACTTTGCGCCGCGCGAGCTGCCTTTTGCCGCGTACCTTATCACGGGGAACGCGGGCTCGGGCAAAAGCACCTGCATCCAAACCCTCAGCGAGACGCTCGACTGCGTGATCACGGGCGCGACGCGCGTCGCCGCGCAAAACGTCTACCTAAAGCTAGCCGCCGCCTACCACAGCCGTCACATCAACACCATCTTCCAAGAGTTTGGCTTCCGCGCCAACCACGTGCAGGCG…
EHV-1 helicase
>EHV_1_AB992258.1_HH1
ATGGAGTCCGCCGACATTTTACCGGGGAGTAGAGGGACCGTGGATAGACGCTGCGAGGGCTCCGAGGAGAAAATAACGCCGCCTCGCCCCGTCGAAGATTTTAATCCGCAGCTTTTCCCAAACGAGGTATATTTGAACTTTACGTCTATGCACGGAATTCAGCCCGTTGTAGCTCGTATACGAGAGCTGTCAAGAAAAACGGTTTCTGCCGCTATGGTGCCGCCGTTAGAATGGTTTGAAAGGCTGCCAAGACTGGAAACTCCTCTAGATATAGAGCCGTTACATCTACCCTTTTCCGTATACCTCATTAGCGGGAACGCCGGCTCCGGGAAAAGTACGTGTATTCAGACGCTAAACGAAACCATGGACTGCGTCATTACAGGCGCCACCCGCGTGGCC…
>EHV_1_KF644575.1_94-137
ATGGAGTCCGCCGACATTTTACCGGGGAGTAGAGGGACCGTGGATAGACGCAGCGAGGGCTCCGAGGAGAAAATAACGCCGCCTCGCCCCGTCGAAGATTTTAATCCGCAGCTTTTCCCAAACGAGGTATATTTGAACTTTACGTCTATGCACGGAATTCAGCCCGTTGTAGCTCGTATACGAGAGCTGTCAAGAAAAACGGTTTCTGCCGCTATGGTGCCGCCGTTAGAATGGTTTGAAAGGCTGCCAAGACTGGAAACTCCTCTAGATATAGAGCCGTTACATCTACCCTTTTCCGTATACCTCATTAGCGGGAACGCCGGCTCCGGGAAAAGTACGTGTATTCAGACGCTAAACGAAACCATGGACTGCGTCATTACAGGCGCCACCCGCGTGGCC…
>EHV_1_KF644580.1_T-529_10/84
ATGGAGTCCGCCGACATTTTACCGGGGAGTAGAGGGACCGTGGATAGACGCAGCGAGGGCTCCGAGGAGAAAATAACGCCGCCTCGCCCCGTCGAAGATTTTAATCCGCAGCTTTTCCCAAACGAGGTATATTTGAACTTTACGTCTATGCACGGAATTCAGCCCGTTGTAGCTCGTATACGAGAGCTGTCAAGAAAAACGGTTTCTGCCGCTATGGTGCCGCCGTTAGAATGGTTTGAAAGGCTGCCAAGACTGGAAACTCCTCTAGATATAGAGCCGTTACATCTACCCTTTTCCGTATACCTCATTAGCGGGAACGCCGGCTCCGGGAAAAGTACGTGTATTCAGACGCTAAACGAAACCATGGACTGCGTCATTACAGGCGCCACCCGCGTGGCC…
>EHV_1_KM593996.1_T953
ATGGAGTCCGCCGACATTTTACCGGGGAGTAGAGGGACCGTGGATAGACGCTGCGAGGGCTCCGAGGAGAAAATAACGCCGCCTCGCCCCGTCGAAGATTTTAATCCGCAGCTTTTCCCAAACGAGGTATATTTGAACTTTACGTCTATGCACGGAATTCAGCCCGTTGTAGCTCGTATACGAGAGCTGTCAAGAAAAACGGTTTCTGCCGCTATGGTGCCGCCGTTAGAATGGTTTGAAAGGCTGCCAAGACTGGAAACTCCTCTAGATATAGAGCCGTTACATCTACCCTTTTCCGTATACCTCATTAGCGGGAACGCCGGCTCCGGGAAAAGTACGTGTATTCAGACGCTAAACGAAACCATGGACTGCGTCATTACAGGCGCCACCCGCGTGGCC…
>EHV_1_KP975078.1
ATGGAGTCCGCCGACATTTTACCGGGGAGTAGAGGGACCGTGGATAGACGCTGCGAGGGCTCCGAGGAGAAAATAACGCCGCCTCGCCCCGTCGAAGATTTTAATCCGCAGCTTTTCCCAAACGAGGTATATTTGAACTTTACGTCTATGCACGGAATTCAGCCCGTTGTAGCTCGTATACGAGAGCTGTCAAGAAAAACGGTTTCTGCCGCTATGGTGCCGCCGTTAGAATGGTTTGAAAGGCTGCCAAGACTGGAAACTCCTCTAGATATAGAGCCGTTACATCTACCCTTTTCCGTATACCTCATTAGCGGGAACGCCGGCTCCGGGAAAAGTACGTGTATTCAGACGCTAAACGAAACCATGGACTGCGTCATTACAGGCGCCACCCGCGTGGCC…
>EHV_1_NC_001491.2
ATGGAGTCCGCCGACATTTTACCGGGGAGTAGAGGGACCGTGGATAGACGCTGCGAGGGCTCCGAGGAGAAAATAACGCCGCCTCGCCCCGTCGAAGATTTTAATCCGCAGCTTTTCCCAAACGAGGTATATTTGAACTTTACGTCTATGCACGGAATTCAGCCCGTTGTAGCTCGTATACGAGAGCTGTCAAGAAAAACGGTTTCTGCCGCTATGGTGCCGCCGTTAGAATGGTTTGAAAGGCTGCCAAGACTGGAAACTCCTCTAGATATAGAGCCGTTACATCTACCCTTTTCCGTATACCTCATTAGCGGGAACGCCGGCTCCGGGAAAAGTACGTGTATTCAGACGCTAAACGAAACCATGGACTGCGTCATTACAGGCGCCACCCGCGTGGCC…
>EHV-1_KF644574.1_T-616
ATGGAGTCCGCCGACATTTTACCGGGGAGTAGAGGGACCGTGGATAGACGCAGCGAGGGCTCCGAGGAGAAAATAACGCCGCCTCGCCCCGTCGAAGATTTTAATCCGCAGCTTTTCCCAAACGAGGTATATTTGAACTTTACGTCTATGCACGGAATTCAGCCCGTTGTAGCTCGTATACGAGAGCTGTCAAGAAAAACGGTTTCTGCCGCTATGGTGCCGCCGTTAGAATGGTTTGAAAGGCTGCCAAGACTGGAAACTCCTCTAGATATAGAGCCGTTACATCTACCCTTTTCCGTATACCTCATTAGCGGGAACGCCGGCTCCGGGAAAAGTACGTGTATTCAGACGCTAAACGAAACCATGGACTGCGTCATTACAGGCGCCACCCGCGTGGCC…
>EHV-1_LC193725.1
ATGGAGTCCGCCGACATTTTACCGGGGAGTAGAGGGACCGTGGATAGACGCTGCGAGGGCTCCGAGGAGAAAATAACGCCGCCTCGCCCCGTCGAAGATTTTAATCCGCAGCTTTTCCCAAACGAGGTATATTTGAACTTTACGTCTATGCACGGAATTCAGCCCGTTGTAGCTCGTATACGAGAGCTGTCAAGAAAAACGGTTTCTGCCGCTATGGTGCCGCCGTTAGAATGGTTTGAAAGGCTGCCAAGACTGGAAACTCCTCTAGATATAGAGCCGTTACATCTACCCTTTTCCGTATACCTCATTAGCGGGAACGCCGGCTCCGGGAAAAGTACGTGTATTCAGACGCTAAACGAAACCATGGACTGCGTCATTACAGGCGCCACCCGCGTGGCC…
>EHV-1_MF975655.1_KyA
ATGGAGTCCGCCGACATTTTACCGGGGAGTAGAGGGACCGTGGATAGACGCTGCGAGGGCTCCGAGGAGAAAATAACGCCGCCTCGCCCCGTCGAAGATTTTAATCCGCAGCTTTTCCCAAACGAGGTATATTTGAACTTTACGTCTATGCACGGAATTCAGCCCGTTGTAGCTCGTATACGAGAGCTGTCAAGAAAAACGGTTTCTGCCGCTATGGTGCCGCCGTTAGAATGGTTTGAAAGGCTGCCAAGACTGGAAACTCCTCTAGATATAGAGCCGTTACATCTACCCTTTTCCGTATACCTCATTAGCGGGAACGCCGGCTCCGGGAAAAGTACGTGTATTCAGACGCTAAACGAAACCATGGACTGCGTCATTACAGGCGCCACCCGCGTGGCC…
>EHV-1_MF975656.1_RacL11
ATGGAGTCCGCCGACATTTTACCGGGGAGTAGAGGGACCGTGGATAGACGCTGCGAGGGCTCCGAGGAGAAAATAACGCCGCCTCGCCCCGTCGAAGATTTTAATCCGCAGCTTTTCCCAAACGAGGTATATTTGAACTTTACGTCTATGCACGGAATTCAGCCCGTTGTAGCTCGTATACGAGAGCTGTCAAGAAAAACGGTTTCTGCCGCTATGGTGCCGCCGTTAGAATGGTTTGAAAGGCTGCCAAGACTGGAAACTCCTCTAGATATAGAGCCGTTACATCTACCCTTTTCCGTATACCTCATTAGCGGGAACGCCGGCTCCGGGAAAAGTACGTGTATTCAGACGCTAAACGAAACCATGGACTGCGTCATTACAGGCGCCACCCGCGTGGCC…
HHV-3 helicase
>HHV_3_KY037797.1_278
ATGAAAAGATCAATTTCTGTAGACAGTTCTTCACCCAAAAACGTTTTTAATCCAGAGACGCCCAATGGATTTGATGACAGTGTATATTTAAACTTCACCTCTATGCATAGCATTCAACCTATCCTCTCACGGATTCGAGAACTTGCCGCAATTACGATTCCAAAAGAACGTGTTCCGCGGTTGTGTTGGTTTAAACAGTTACTCGAACTGCAAGCGCCTCCTGAAATGCAGAGGAATGAGCTCCCCTTCTCCGTTTATTTAATTAGCGGAAATGCCGGCTCCGGAAAAAGCACGTGTATCCAAACGCTTAACGAAGCTATCGATTGCATTATTACCGGATCCACCAGGGTTGCTGCCCAAAATGTTCATGCTAAGTTATCAACGGCTTATGCGAGTCGT…
>HHV_3_KY037798.1
ATGAAAAGATCAATTTCTGTAGACAGTTCTTCACCCAAAAACGTTTTTAATCCAGAGACGCCCAATGGATTTGATGACAGTGTATATTTAAACTTCACCTCTATGCATAGCATTCAACCTATCCTCTCACGGATTCGAGAACTTGCCGCAATTACGATTCCAAAAGAACGTGTTCCGCGGTTGTGTTGGTTTAAACAGTTACTCGAACTGCAAGCGCCTCCTGAAATGCAGAGGAATGAGCTCCCCTTCTCCGTTTATTTAATTAGCGGAAATGCCGGCTCCGGAAAAAGCACGTGTATCCAAACGCTTAACGAAGCTATCGATTGCATTATTACCGGATCCACCAGGGTTGCTGCCCAAAATGTTCATGCTAAGTTATCAACGGCTTATGCGAGTCGT…
>HHV_3_MF898328.1
ATGAAAAGATCAATTTCTGTAGACAGTTCTTCACCCAAAAACGTTTTTAATCCAGAGACGCCCAATGGATTTGATGACAGTGTATATTTAAACTTCACCTCTATGCATAGCATTCAACCTATCCTCTCACGGATTCGAGAACTTGCCGCAATTACGATTCCAAAAGAACGTGTTCCGCGGTTGTGTTGGTTTAAACAGTTACTCGAACTGCAAGCGCCTCCTGAAATGCAGAGGAATGAGCTCCCCTTCTCCGTTTATTTAATTAGCGGAAATGCCGGCTCCGGAAAAAGCACGTGTATCCAAACGCTTAACGAAGCTATCGATTGCATTATTACCGGATCCACCAGGGTTGCTGCCCAAAATGTTCATGCTAAGTTATCAACGGCTTATGCGAGTCGT…
>HHV_3_MH709372.1_KPZ13-316
ATGAAAAGATCAATTTCTGTAGACAGTTCTTCACCCAAAAACGTTTTTAATCCAGAGACGCCCAATGGATTTGATGACAGTGTATATTTAAACTTCACCTCTATGCATAGCATTCAACCTATCCTCTCACGGATTCGAGAACTTGCCGCAATTACGATTCCAAAAGAACGTGTTCCGCGGTTGTGTTGGTTTAAACAGTTACTCGAACTGCAAGCGCCTCCTGAAATGCAGAGGAATGAGCTCCCCTTCTCCGTTTATTTAATTAGCGGAAATGCCGGCTCCGGAAAAAGCACGTGTATCCAAACGCTTAACGAAGCTATCGATTGCATTATTACCGGATCCACCAGGGTTGCTGCCCAAAATGTTCATGCTAAGTTATCAACGGCTTATGCGAGTCGT…
>HHV_3_MH709373.1_KPZ13-319
ATGAAAAGATCAATTTCTGTAGACAGTTCTTCACCCAAAAACGTTTTTAATCCAGAGACGCCCAATGGATTTGATGACAGTGTATATTTAAACTTCACCTCTATGCATAGCATTCAACCTATCCTCTCACGGATTCGAGAACTTGCCGCAATTACGATTCCAAAAGAACGTGTTCCGCGGTTGTGTTGGTTTAAACAGTTACTCGAACTGCAAGCGCCTCCTGAAATGCAGAGGAATGAGCTCCCCTTCTCCGTTTATTTAATTAGCGGAAATGCCGGCTCCGGAAAAAGCACGTGTATCCAAACGCTTAACGAAGCTATCGATTGCATTATTACCGGATCCACCAGGGTTGCTGCCCAAAATGTTCATGCTAAGTTATCAACGGCTTATGCGAGTCGT…
>HHV_3_MH709374.1_KPZ13-344
ATGAAAAGATCAATTTCTGTAGACAGTTCTTCACCCAAAAACGTTTTTAATCCAGAGACGCCCAATGGATTTGATGACAGTGTATATTTAAACTTCACCTCTATGCATAGCATTCAACCTATCCTCTCACGGATTCGAGAACTTGCCGCAATTACGATTCCAAAAGAACGTGTTCCGCGGTTGTGTTGGTTTAAACAGTTACTCGAACTGCAAGCGCCTCCTGAAATGCAGAGGAATGAGCTCCCCTTCTCCGTTTATTTAATTAGCGGAAATGCCGGCTCCGGAAAAAGCACGTGTATCCAAACGCTTAACGAAGCTATCGATTGCATTATTACCGGATCCACCAGGGTTGCTGCCCAAAATGTTCATGCTAAGTTATCAACGGCTTATGCGAGTCGT…
>HHV_3_MH709375.1_KPZ13-353
ATGAAAAGATCAATTTCTGTAGACAGTTCTTCACCCAAAAACGTTTTTAATCCAGAGACGCCCAATGGATTTGATGACAGTGTATATTTAAACTTCACCTCTATGCATAGCATTCAACCTATCCTCTCACGGATTCGAGAACTTGCCGCAATTACGATTCCAAAAGAACGTGTTCCGCGGTTGTGTTGGTTTAAACAGTTACTCGAACTGCAAGCGCCTCCTGAAATGCAGAGGAATGAGCTCCCCTTCTCCGTTTATTTAATTAGCGGAAATGCCGGCTCCGGAAAAAGCACGTGTATCCAAACGCTTAACGAAGCTATCGATTGCATTATTACCGGATCCACCAGGGTTGCTGCCCAAAATGTTCATGCTAAGTTATCAACGGCTTATGCGAGTCGT…
>HHV_3_MH709376.1_KPZ13-372
ATGAAAAGATCAATTTCTGTAGACAGTTCTTCACCCAAAAACGTTTTTAATCCAGAGACGCCCAATGGATTTGATGACAGTGTATATTTAAACTTCACCTCTATGCATAGCATTCAACCTATCCTCTCACGGATTCGAGAACTTGCCGCAATTACGATTCCAAAAGAACGTGTTCCGCGGTTGTGTTGGTTTAAACAGTTACTCGAACTGCAAGCGCCTCCTGAAATGCAGAGGAATGAGCTCCCCTTCTCCGTTTATTTAATTAGCGGAAATGCCGGCTCCGGAAAAAGCACGTGTATCCAAACGCTTAACGAAGCTATCGATTGCATTATTACCGGATCCACCAGGGTTGCTGCCCAAAATGTTCATGCTAAGTTATCAACGGCTTATGCGAGTCGT…
>HHV_3_MH709377.1_KPZ13-382
ATGAAAAGATCAATTTCTGTAGACAGTTCTTCACCCAAAAACGTTTTTAATCCAGAGACGCCCAATGGATTTGATGACAGTGTATATTTAAACTTCACCTCTATGCATAGCATTCAACCTATCCTCTCACGGATTCGAGAACTTGCCGCAATTACGATTCCAAAAGAACGTGTTCCGCGGTTGTGTTGGTTTAAACAGTTACTCGAACTGCAAGCGCCTCCTGAAATGCAGAGGAATGAGCTCCCCTTCTCCGTTTATTTAATTAGCGGAAATGCCGGCTCCGGAAAAAGCACGTGTATCCAAACGCTTAACGAAGCTATCGATTGCATTATTACCGGATCCACCAGGGTTGCTGCCCAAAATGTTCATGCTAAGTTATCAACGGCTTATGCGAGTCGT…
>HHV-3_KY037796.1_092
ATGAAAAGATCAATTTCTGTAGACAGTTCTTCACCCAAAAACGTTTTTAATCCAGAGACGCCCAATGGATTTGATGACAGTGTATATTTAAACTTCACCTCTATGCATAGCATTCAACCTATCCTCTCACGGATTCGAGAACTTGCCGCAATTACGATTCCAAAAGAACGTGTTCCGCGGTTGTGTTGGTTTAAACAGTTACTCGAACTGCAAGCGCCTCCTGAAATGCAGAGGAATGAGCTCCCCTTCTCCGTTTATTTAATTAGCGGAAATGCCGGCTCCGGAAAAAGCACGTGTATCCAAACGCTTAACGAAGCTATCGATTGCATTATTACCGGATCCACCAGGGTTGCTGCCCAAAATGTTCATGCTAAGTTATCAACGGCTTATGCGAGTCGT…
FHV-1 helicase
>FHV-1_MH070348.1_KANS_02
ATGGCAAGTACCGATCTCACCGGAGACTATTATAATGACCAAGCTGATTTTTCGAATTCGATATATCTTAATTTTACTTCAATGCATGGCATTCGGAATATAGTCACGCGTATAAAGGACCTAGCGGGATTATCAGTTTCAAAGGAAAAGATCCCACCCGTAAGTTGGTTTAAGGACTTGACGTCCCTCGAAACACCGCTTGATATAAATCCACGTGAATTACCATTTTCCGTATATCTCATTAGCGGTAATGCTGGTTCCGGAAAAAGTACCTGTATCCAGACTCTCAACGAAACCCTGGAATGTGTTATAACAGGCGCCACCCGCGTCGCTTCCCAGAATGTATATCAAAAACTCGCGTCTTCATACTCGAGCAGACCCGTCAATACTATTTTTCAA…
>FHV-1_MH070347.1_MILW_11
ATGGCAAGTACCGATCTCACCGGAGACTATTATAATGACCAAGCTGATTTTTCGAATTCGATATATCTTAATTTTACTTCAATGCATGGCATTCGGAATATAGTCACGCGTATAAAGGACCTAGCGGGATTATCAGTTTCAAAGGAAAAGATCCCACCCGTAAGTTGGTTTAAGGACTTGACGTCCCTCGAAACACCGCTTGATATAAATCCACGTGAATTACCATTTTCCGTATATCTCATTAGCGGTAATGCTGGTTCCGGAAAAAGTACCTGTATCCAGACTCTCAACGAAACCCTGGAATGTGTTATAACAGGCGCCACCCGCGTCGCTTCCCAGAATGTATATCAAAAACTCGCGTCTTCATACTCGAGCAGACCCGTCAATACTATTTTTCAA…
>FHV-1_MH070345.1_WASH_03
ATGGCAAGTACCGATCTCACCGGAGACTATTATAATGACCAAGCTGATTTTTCGAATTCGATATATCTTAATTTTACTTCAATGCATGGCATTCGGAATATAGTCACGCGTATAAAGGACCTAGCGGGATTATCAGTTTCAAAGGAAAAGATCCCACCCGTAAGTTGGTTTAAGGACTTGACGTCCCTCGAAACACCGCTTGATATAAATCCACGTGAATTACCATTTTCCGTATATCTCATTAGCGGTAATGCTGGTTCCGGAAAAAGTACCTGTATCCAGACTCTCAACGAAACCCTGGAATGTGTTATAACAGGCGCCACCCGCGTCGCTTCCCAGAATGTATATCAAAAACTCGCGTCTTCATACTCGAGCAGACCCGTCAATACTATTTTTCAA…
>FHV-1_MH070343.1_NEWY_03
ATGGCAAGTACCGATCTCACCGGAGACTATTATAATGACCAAGCTGATTTTTCGAATTCGATATATCTTAATTTTACTTCAATGCATGGCATTCGGAATATAGTCACGCGTATAAAGGACCTAGCGGGATTATCAGTTTCAAAGGAAAAGATCCCACCCGTAAGTTGGTTTAAGGACTTGACGTCCCTCGAAACACCGCTTGATATAAATCCACGTGAATTACCATTTTCCGTATATCTCATTAGCGGTAATGCTGGTTCCGGAAAAAGTACCTGTATCCAGACTCTCAACGAAACCCTGGAATGTGTTATAACAGGCGCCACCCGCGTCGCTTCCCAGAATGTATATCAAAAACTCGCGTCTTCATACTCGAGCAGACCCGTCAATACTATTTTTCAA…
>FHV-1_MH070342.1_MILW_02
ATGGCAAGTACCGATCTCACCGGAGACTATTATAATGACCAAGCTGATTTTTCGAATTCGATATATCTTAATTTTACTTCAATGCATGGCATTCGGAATATAGTCACGCGTATAAAGGACCTAGCGGGATTATCAGTTTCAAAGGAAAAGATCCCACCCGTAAGTTGGTTTAAGGACTTGACGTCCCTCGAAACACCGCTTGATATAAATCCACGTGAATTACCATTTTCCGTATATCTCATTAGCGGTAATGCTGGTTCCGGAAAAAGTACCTGTATCCAGACTCTCAACGAAACCCTGGAATGTGTTATAACAGGCGCCACCCGCGTCGCTTCCCAGAATGTATATCAAAAACTCGCGTCTTCATACTCGAGCAGACCCGTCAATACTATTTTTCAA…
>FHV-1_MH070330.1_SANJ_01
ATGGCAAGTACCGATCTCACCGGAGACTATTATAATGACCAAGCTGATTTTTCGAATTCGATATATCTTAATTTTACTTCAATGCATGGCATTCGGAATATAGTCACGCGTATAAAGGACCTAGCGGGATTATCAGTTTCAAAGGAAAAGATCCCACCCGTAAGTTGGTTTAAGGACTTGACGTCCCTCGAAACACCGCTTGATATAAATCCACGTGAATTACCATTTTCCGTATATCTCATTAGCGGTAATGCTGGTTCCGGAAAAAGTACCTGTATCCAGACTCTCAACGAAACCCTGGAATGTGTTATAACAGGCGCCACCCGCGTCGCTTCCCAGAATGTATATCAAAAACTCGCGTCTTCATACTCGAGCAGACCCGTCAATACTATTTTTCAA…
>FHV-1_MH070326.1_CALI_11
ATGGCAAGTACCGATCTCACCGGAGACTATTATAATGACCAAGCTGATTTTTCGAATTCGATATATCTTAATTTTACTTCAATGCATGGCATTCGGAATATAGTCACGCGTATAAAGGACCTAGCGGGATTATCAGTTTCAAAGGAAAAGATCCCACCCGTAAGTTGGTTTAAGGACTTGACGTCCCTCGAAACACCGCTTGATATAAATCCACGTGAATTACCATTTTCCGTATATCTCATTAGCGGTAATGCTGGTTCCGGAAAAAGTACCTGTATCCAGACTCTCAACGAAACCCTGGAATGTGTTATAACAGGCGCCACCCGCGTCGCTTCCCAGAATGTATATCAAAAACTCGCGTCTTCATACTCGAGCAGACCCGTCAATACTATTTTTCAA…
>FHV-1_MH070327.1_FLOR_05
ATGGCAAGTACCGATCTCACCGGAGACTATTATAATGACCAAGCTGATTTTTCGAATTCGATATATCTTAATTTTACTTCAATGCATGGCATTCGGAATATAGTCACGCGTATAAAGGACCTAGCGGGATTATCAGTTTCAAAGGAAAAGATCCCACCCGTAAGTTGGTTTAAGGACTTGACGTCCCTCGAAACACCGCTTGATATAAATCCACGTGAATTACCATTTTCCGTATATCTCATTAGCGGTAATGCTGGTTCCGGAAAAAGTACCTGTATCCAGACTCTCAACGAAACCCTGGAATGTGTTATAACAGGCGCCACCCGCGTCGCTTCCCAGAATGTATATCAAAAACTCGCGTCTTCATACTCGAGCAGACCCGTCAATACTATTTTTCAA…
>FHV-1_KR381802.1_3227-05
ATGGCAAGTACCGATCTCACCGGAGACTATTATAATGACCAAGCTGATTTTTCGAATTCGATATATCTTAATTTTACTTCAATGCATGGCATTCGGAATATAGTCACGCGTATAAAGGACCTAGCGGGATTATCAGTTTCAAAGGAAAAGATCCCACCCGTAAGTTGGTTTAAGGACTTGACGTCCCTCGAAACACCGCTTGATATAAATCCACGTGAATTACCATTTTCCGTATATCTCATTAGCGGTAATGCTGGTTCCGGAAAAAGTACCTGTATCCAGACTCTCAACGAAACCCTGGAATGTGTTATAACAGGCGCCACCCGCGTCGCTTCCCAGAATGTATATCAAAAACTCGCGTCTTCATACTCGAGCAGACCCGTCAATACTATTTTTCAA…
>FHV-1_KR381779.1_729-83
ATGGCAAGTACCGATCTCACCGGAGACTATTATAATGACCAAGCTGATTTTTCGAATTCGATATATCTTAATTTTACTTCAATGCATGGCATTCGGAATATAGTCACGCGTATAAAGGACCTAGCGGGATTATCAGTTTCAAAGGAAAAGATCCCACCCGTAAGTTGGTTTAAGGACTTGACGTCCCTCGAAACACCGCTTGATATAAATCCACGTGAATTACCATTTTCCGTATATCTCATTAGCGGTAATGCTGGTTCCGGAAAAAGTACCTGTATCCAGACTCTCAACGAAACCCTGGAATGTGTTATAACAGGCGCCACCCGCGTCGCTTCCCAGAATGTATATCAAAAACTCGCGTCTTCATACTCGAGCAGACCCGTCAATACTATTTTTCAA…
HHV-5 helicase
>HCMV_MF084223.1_LON1
ATGTCGATGACGGCCTCGTCATCCATGCCGCGGCCCACGCCCAAGTACGACGACGCCTTGATCCTCAACCTCTCGTCGGCCGCCAAGATCGAACGGATCGTCGACAAGGTCAAGTCCCTCTCGCGCGAGCGCTTTGCGCCCGAGGATTTTTCGTTCCAGTGGTTTCGCTCCATCAGTCGCGTTGAACGAACGACAGATAACAACCCCTCTGCCGCAACTACCGCCGCGGCAACGGCGACCGTTCACTCCTCCGTCTCCTCTTCTGCCGCCGCTGCCGCTTCGTCCGAGGCCGGCGGCACGCGCGTGCCCTGCGTCGACCGTTGGCCCTTCTTTCCCTTCCGCGCGCTGCTCGTCACCGGCACGGCGGGCGCCGGCAAGACTTCCAGCATCCAGGTGCTG…
>HCMV_MN274568.1_H2
ATGTCGATAACGGCCTCGTCATCCACGCCGCGGCCCACGCCCAAGTACGACGACGCCTTGATCCTCAACCTCTCGTCGGCCGCCAAGATCGAACGGATCGTCGACAAGGTCAAGTCCCTCTCGCGCGAGCGCTTTGCGCCCGAGGATTTTTCGTTCCAGTGGTTTCGCTCCATCAGTCGCGTTGAACGAACGACAGATAACAACCCCTCTGCCGCAACTACCGCCGCGGCAACGACGACCGTTCACTCCTCCGCCTCCTCTTCTGCCGCCGCTGCCGCTTCGTCCGAGGCCGGCGGCACGCGCGTGCCCTGCGTCGACCGTTGGCCCTTCTTTCCCTTCCGCGCGCTGCTCGTCACCGGCACGGCGGGCGCCGGCAAGACTTCCAGCATCCAGGTGCTG…
>HCMV_MF783090.1_Toledo-p7_majority
ATGTCGATGACGGCCTCGTCATCCACGCCGCGGCCCACGCCCAAGTACGACGACGCCTTGATCCTCAACCTCTCGTCGGCCGCCAAGATCGAACGGATCGTCGACAAGGTCAAGTCCCTCTCGCGCGAGCGCTTTGCGCCCGAGGATTTTTCGTTCCAGTGGTTTCGCTCCATCAGTCGCGTTGAACGAACGACAGATAACAACCCCTCTGCCGCAACTACCGCCGCGGCAACGACGACCGTTCACTCCTCCGCCTCCTCTTCTGCCGCCGCTGCCGCTTCGTCCGAGGCCGGCGGCACGCGCGTGCCCTGCGTCGACCGTTGGCCCTTCTTTCCCTTCCGCGCGCTGCTCGTCACCGGCACGGCGGGCGCCGGCAAGACTTCCAGCATCCAGGTGCTG…
>HCMV_KY490064.1_PRA2
ATGTCGATGACGGCCTCGTCATCCACGCCGCGGCCCACGCCCAAGTACGACGACGCCTTGATCCTCAACCTCTCGTCGGCCGCCAAGATCGAACGGATCGTCGACAAGGTCAAGTCCCTCTCGCGCGAGCGCTTTGCGCCCGAGGATTTTTCGTTCCAGTGGTTTCGCTCCATCAGTCGCGTTGAACGAACGACAGATAACAACCCCTCTGCCGCAACTACCGCCGCGGCAACGACGACCGTTCACTCCTCCGCCTCCTCTTCTGCCGCCGCTGCCGCTTCGTCCGAGGCCGGCGGCACGCGCGTGCCCTGCGTCGACCGTTGGCCCTTCTTTCCCTTCCGCGCGCTGCTCGTCACCGGCACGGCGGGCGCCGGCAAGACTTCCAGCATCCAGGTGCTG…
>HCMV_MF783093.1_TAR_Toledo-P
ATGTCGATGACGGCCTCGTCATCCACGCCGCGGCCCACGCCCAAGTACGACGACGCCTTGATCCTCAACCTCTCGTCGGCCGCCAAGATCGAACGGATCGTCGACAAGGTCAAGTCCCTCTCGCGCGAGCGCTTTGCGCCCGAGGATTTTTCGTTCCAGTGGTTTCGCTCCATCAGTCGCGTTGAACGAACGACAGATAACAACCCCTCTGCCGCAACTACCGCCGCGGCAACGACGACCGTTCACTCCTCCGCCTCCTCTTCTGCCGCCGCTGCCGCTTCGTCCGAGGCCGGCGGCACGCGCGTGCCCTGCGTCGACCGTTGGCCCTTCTTTCCCTTCCGCGCGCTGCTCGTCACCGGCACGGCGGGCGCCGGCAAGACTTCCAGCATCCAGGTGCTG…
>HCMV_KT726953.2_UK/Lon9/Urine/2012
ATGTCGATGACGGCCTCGTCATCCACGCCGCGGCCCACGCCCAAGTACGACGACGCCTTGATCCTCAACCTCTCGTCGGCCGCCAAGATCGAACGGATCGTCGACAAGGTCAAGTCCCTCTCGCGCGAGCGCTTTGCGCCCGAGGATTTTTCGTTCCAGTGGTTTCGCTCCATCAGTCGCGTTGAACGAACGACAGATAACAACCCCTCTGCCGCAACTACCGCCGCGGCAACGACGACCGTTCACTCCTCCGCCTCCTCTTCTGCCGCCGCTGCCGCTTCGTCCGAGGCCGGCGGCACGCGCGTGCCCTGCGTCGACCGTTGGCCCTTCTTTCCCTTCCGCGCGCTGCTCGTCACCGGCACGGCGGGCGCCGGCAAGACTTCCAGCATCCAGGTGCTG…
>HCMV_KT726945.2_NL/Rot6/Nasal/2012
ATGTCGATGACGGCCTCGTCATCCACGCCGCGGCCCACGCCCAAGTACGACGACGCCTTGATCCTCAACCTCTCGTCGGCCGCCAAGATCGAACGGATCGTCGACAAGGTCAAGTCCCTCTCGCGCGAGCGCTTTGCGCCCGAGGATTTTTCGTTCCAGTGGTTTCGCTCCATCAGTCGCGTTGAACGAACGACAGATAACAACCCCTCTGCCGCAACTACCGCCGCGGCAACGACGACCGTTCACTCCTCCGCCTCCTCTTCTGCCGCCGCTGCCGCTTCGTCCGAGGCCGGCGGCACGCGCGTGCCCTGCGTCGACCGTTGGCCCTTCTTTCCCTTCCGCGCGCTGCTCGTCACCGGCACGGCGGGCGCCGGCAAGACTTCCAGCATCCAGGTGCTG…
>HCMV_KR534209.1_JER4755
ATGTCGATGACGGCCTCGTCATCCACGCCGCGGCCTACGCCCAAGTACGACGACGCCTTGATCCTCAACCTCTCGTCGGCCGCCAAGATCGAACGGATCGTCGACAAGGTCAAGTCCCTCTCGCGCGAGCGCTTTGCGCCCGAGGATTTTTCGTTCCAGTGGTTTCGCTCCATCAGTCGCGTTGAACGAACGACAGATAACAACCCCTCTGCCGCAACTACCGCCGCGGCAACGACGACCGTTCACTCCTCCGCCTCCTCTTCTGCCGCCGCTGCCGCTTCGTCCGAGGCCGGCGGCACGCGCGTGCCCTGCGTCGACCGTTGGCCCTTCTTTCCCTTCCGCGCGCTGCTCGTCACCGGCACGGCGGGCGCCGGCAAGACTTCCAGCATCCAGGTGCTG…
>HCMV_KP745685.1_CZ/3/2012
ATGTCGATAACGGCCTCGTCATCCACGCCGCGGCCCACGCCCAAGTACGACGACGCCTTGATCCTCAACCTCTCGTCGGCCGCCAAGATCGAACGGATCGTCGACAAGGTCAAGTCCCTCTCGCGCGAGCGCTTTGCGCCCGAGGATTTTTCGTTCCAGTGGTTTCGCTCCATCAGTCGCGTTGAACGAACGACAGATAACAACTCCTCTGCCGCAACTACCGCCGCGGCAACGACGACCGTTCACTCCTCCGCCTCCTCTTCTGCCGCCGCTGCCGCTTCGTCCGAGGCCGGCGGCACGCGCGTGCCCTGCGTCGACCGTTGGCCCTTCTTTCCCTTCCGCGCGCTGCTCGTCACCGGCACGGCGGGCGCCGGCAAGACTTCCAGCATCCAGGTGCTG…
>HCMV_KJ872539.1_PAV16
ATGTCGATGACGGCGTCGTCATCCACGCCGCGGCCCACGCCCAAGTACGACGACGCCTTGATCCTCAACCTCTCGTCGGCCGCCAAGATCGAACGGATCGTCGACAAGGTCAAGTCCCTCTCGCGCGAGCGCTTTGCGCCCGAGGATTTTTCGTTCCAGTGGTTTCGCTCCATCAGTCGCGTTGAACGAACGACAGATAACAACCCCTCTGCCGCAACTACCGCCGCGGCAACGACGACCGTTCACTCCTCCGCCTCCTCTTCTGCCGCCGCTGCCGCTTCGTCCGAGGCCGGCGGCACGCGCGTGCCCTGCGTCGACCGTTGGCCCTTCTTTCCCTTCCGCGCGCTGCTCGTCACCGGCACGGCGGGCGCCGGCAAGACTTCCAGCATCCAGGTGCTG…
HHV-4 helicase
>EBV_MK540470.1_NPCT115
ATGGCCGAGGAGCCGAGGGCGCCAGAGGCGCTCTCGTCCACGTTCATGTTAAACATGACCTCAGACGCCTCCGTGAGGCGTATAGTCAGGAGGATAGGGACCCTGGCTAAGCGCCGCGTCCTACAACTCCCGGATATGGAGACGTTCTCCCCCGAGTTTGACCCGGAGCTCTCGGAGCCCCCCTTCCTGCCCTTTTCAGCCTATGTAATTACGGGAACGGCGGGGGCTGGCAAGAGCACCAGCGTTAGCTGCCTCCACCACACGATGGACTGCCTGGTCTCGGGAGCCACAACCGTGGCCGCACAGAACCTCTCCCAGACACTCCGAGCCTACTGCCCAACCGTCTATAGCGCCTTTGGGTTCAAGAGCCGCCACATAAATATGACGCAGCGGGTCAGC…
>EBV_MK540333.1_NPCS023
ATGGCCGAGGAGCCGAGGGCGCCAGAGGCGCTCTCGTCCACGTTCATGTTAAACATGACCTCAGACGCCTCCGTGAGGCGTATAGTCAGGAGGATAGGGACCCTGGCTAAGCGCCGCGTCCTACAACTCCCGGATATGGAGACGTTCTCCCCCGAGTTTGACCCGGAGCTCTCGGAGCCCCCCTTCCTGCCCTTTTCAGCCTATGTAATTACGGGAACGGCGGGGGCTGGCAAGAGCACCAGCGTTAGCTGCCTCCACCACACGATGGACTGCCTGGTCTCGGGAGCCACAACCGTGGCCGCACAGAACCTCTCCCAGACACTCCGAGCCTACTGCCCAACCGTCTATAGCGCCTTTGGGTTCAAGAGCCGCCACATAAATATGACGCAGCGGGTCAGC…
>EBV_MK540293.1_HS045
ATGGCCGAGGAGCCGAGGGCGCCAGAGGCGCTCTCGTCCACGTTCATGTTAAACATGACCTCAGACGCCTCCGTGAGGCGTATAGTCAGGAGGATAGGGACCCTGGCTAAGCGCCGCGTCCTACAACTCCCGGATATGGAGACGTTCTCCCCCGAGTTTGACCCGGAGCTCTCGGAGCCCCCCTTCCTGCCCTTTTCAGCCTATGTAATTACGGGAACGGCGGGGGCTGGCAAGAGCACCAGCGTTAGCTGCCTCCACCACACGATGGACTGCCTGGTCTCGGGAGCCACAACCGTGGCCGCACAGAACCTCTCCCAGACACTCCGAGCCTACTGCCCAACCGTCTATAGCGCCTTTGGGTTCAAGAGCCGCCACATAAATATGACGCAGCGGGTCAGC…
>EBV_MK540287.1_HS035
ATGGCCGAGGAGCCGAGGGCGCCAGAGGCGCTCTCGTCCACGTTCATGTTGAACATGACCTCAGACGCCTCCGTGAGGCGTATAGTCAGGAGGATAGGGACCCTGGCTAAGCGCCGCGTCCTACAACTCCCGGATATGGAGACGTTCTCCCCCGAGTTTGACCCGGAGCTCTCGGAGCCCCCCTTCCTGCCCTTTTCAGCCTATGTAATTACGGGAACGGCGGGGGCTGGCAAGAGCACCAGCGTTAGCTGCCTCCACCACACGATGGACTGCCTGGTCTCGGGAGCCACAACCGTGGCCGCACAGAACCTCTCCCAGACACTCCGAGCCTACTGCCCAACCGTCTATAGCGCCTTTGGGTTCAAGAGCCGCCACATAAATATGACGCAGCGGGTCAGC…
>EBV_MK540253.1_GCT011
ATGGCCGAGGAGCCGAGGGCGCCAGAGGCGCTCTCGTCCACGTTCATGTTAAACATGACCTCAGACGCCTCCGTGAGGCGTATAGTCAGGAGGATAGGGACCCTGGCTAAGCGCCGCGTCCTACAACTCCCGGATATGGAGACGTTCTCCCCCGAGTTTGACCCGGAGCTCTCGGAGCCCCCCTTCCTGCCCTTTTCAGCCTATGTAATTACGGGAACGGCGGGGGCTGGCAAGAGCACCAGCGTTAGCTGCCTCCACCACACGATGGACTGCCTGGTCTCGGGAGCCACAACCGTGGCCGCACAGAACCTCTCCCAGACACTCCGAGCCTACTGCCCAACCGTCTATAGCGCCTTTGGGTTCAAGAGCCGCCACATAAATATGACGCAGCGGGTCAGC…
>EBV_MK540241.1_BLT001
ATGGCCGAGGAGCCGAGGGCGCCAGAGGCGCTCTCGACCACGTTCATGTTAAACATGACCTCAGACGCCTCCGTGAGGCGTATAGTCAGGAGGATAGGGACCCTGGCTAAGCGCCGCGTCCTACAACTCCCGGATATGGAGACGTTCTCCCCCGAGTTTGACCCGGAGCTCTCGGAGCCCCCCTTCCTGCCCTTTTCAGCCTATGTAATTACGGGAACGGCGGGGGCTGGCAAGAGCACCAGCGTTAGCTGCCTCCACCACACGATGGACTGCCTGGTCTCGGGAGCCACAACCGTGGCCGCACAGAACCTCTCCCAGACACTCCGAGCCTACTGCCCAACCGTCTATAGCGCCTTTGGGTTCAAGAGCCGCCACATAAATATGACGCAGCGGGTCAGC…
>EBV_KF717093.1_Raji
ATGGCCGAGGAGCCGAGGGCGCCAGAGGCGCTCTCGTCCACGTTCATGTTGAACATGACCTCAGACGCCTCCGTGAGGCGTATAGTCAGGAGGATAGGGACCCTGGCTAGGCGCCGCGTCCAACAACTCCCGGATATGGAGACGTTCTCCCCCGAGTTTGACCCGGAGCTCTCGGAGCCCCCCTTCCTGCCCTTTTCAGCCTATGTAATTACGGGAACGGCGGGGGCTGGCAAGAGCACCAGCGTTAGCTGCCTCCACCACACGATGGACTGCCTGGTCACGGGAGCCACAACCGTGGCCGCACAGAACCTCTCCCAGACACTCCGAGCCTACTGCCCAACCGTCTATAGCGCCTTTGGGTTCAAGAGCCGCCACATAAATATGACGCAGCGGGTCAGC…
>EBV_AY961628.3_GD1
ATGGCCGAGGAGCCGAGGGCGCCAGAGGCGCTCTCGTCCACGTTCATGTTGAACATGACCTCAGACGCCTCCGTGAGGTGTATAGTCAGGAGGATAGGGACCCTGGCTAAGCGCCGCGTCCAACAACTCCCGGATATGGAGACGTTCTCCCCCGAGTTTGACCCGGAGCTCTCGGAGCCCCCCTTCCTGCCCTTTTCAGCCTATGTAATTACGGGAACGGCGGGGGCTGGCAAGAGCACCAGCGTTAGCTGCCTCCACCACACGATGGACTGCCTGGTCACGGGAGCCACAACCGTGGCCGCACAGAACCTCTCCCAGACACTCCGAGCCTACTGCCCAACCGTCTATAGCGCCTTTGGGTTCAAGAGCCGCCACATAAATATGACGCAGCGGGTCAGC…
>EBV_KC207813.1_Akata
ATGGCCGAGGAGCCGAGGGCGCCAGAGGCGCTCTCGTCCACGTTCATGTTAAACATGACCTCAGACGCCTCCGTGAGGCGTATAGTCAGGAGGATAGGGACCCTGGCTAAGCGCCGCGTCCTACAACTCCCGGATATGGAGACGTTCTCCCCCGAGTTTGACCCGGAGCTCTCGGAGCCCCCCTTCCTGCCCTTTTCAGCCTATGTAATTACGGGAACGGCGGGGGCTGGCAAGAGCACCAGCGTTAGCTGCCTCCACCACACGATGGACTGCCTGGTCTCGGGAGCCACAACCGTGGCCGCACAGAACCTCTCCCAGACACTCCGAGCCTACTGCCCAACCGTCTATAGCGCCTTTGGGTTCAAGAGCCGCCACATAAATATGACGCAGCGGGTCAGC…
>EBV_KF992571.1_HKNPC9
ATGGCCGAGGAGCCGAGGGCGCCAGAGGCGCTCTCGTCCACGTTCATGTTAAACATGACCTCAGACGCCTCCGTGAGGCGTATAGTCAGGAGGATAGGGACCCTGGCTAAGCGCCGCGTCCTACAACTCCCGGATATGGAGACGTTCTCCCCCGAGTTTGACCCGGAGCTCTCGGAGCCCCCCTTCCTGCCCTTTTCAGCCTATGTAATTACGGGAACGGCGGGGGCTGGCAAGAGCACCAGCGTTAGCTGCCTCCACCACACGATGGACTGCCTGGTCTCGGGAGCCACAACCGTGGCCGCACAGAACCTCTCCCAGACACTCCGAGCCTACTGCCCAACCGTCTATAGCGCCTTTGGGTTCAAGAGCCGCCACATAAATATGACGCAGCGGGTCAGC…
HHV-8 helicase
>KSHV_MK733608.1_UNC_KICS010
ATGGACAGCTCGGAAGGGTGCACTGATATGGACGAGCCCAGCCCCGGGTTCATCCTCAACATGACATCGGATGCCAAAGTCAGGAGCGTAGTGGAACAGATTGACAGGTTGTCAAATATCACTACCTCGCCCCCGGAGATGGGCTGGTATGACCTAGAGTTCGATCCACTGGAAGACGAAGGCCCCTTTCTGCCGTTTTCGGCATACGTAATAACGGGGACTGCAGGAGCGGGGAAAAGCACCAGCGTATCCGCCCTACATCAGAATCTCAACTGCCTAATTACGGGGGCTACAGTGGTAGCGGCACAGAATCTTTCCAGGGCTTTAAAGTCCTACTGTCCCACTATATACCACGCCTTCGGATTCAAGAGCAGACACATTAATATCTGCCAGAGGAAA…
>KSHV_LC200589.1_Japan1
ATGGACAGCTCGGAAGGGTGCACTGATATGGACGAGCCCAGCCCCGGGTTCATCCTCAACATGACATCGGATGCCAAAGTCAGGAGCGTAGTGGAACAGATTGACAGGTTGTCAAATATCACTACCTCGCCCCCGGAGATGGGCTGGTATGACCTAGAGTTCGATCCACTGGAAGACGAAGGCCCCTTTCTGCCGTTTTCGGCATACGTAATAACGGGGACTGCAGGAGCGGGGAAAAGCACCAGCGTATCCGCCCTACATCAGAATCTCAACTGCCTAATTACGGGGGCTACAGTGGTAGCGGCACAGAATCTTTCCAGGGCTTTAAAGTCCTACTGTCCCACTATATACCACGCCTTCGGATTCAAGAGCAGACACATTAATATCTGCCAGAGGAAA…
>KSHV_KT271466.1_ZM124_PG
ATGGACAGCTCGGAAGGGTGCACTGATATGGACGAGCCCAGCCCCGGGTTCATCCTCAACATGACATCGGATGCCAAAGTCAGGAGCGTAGTGGAACAGATTGACAGGTTGTCAAATATCACTACCTCGCCCCCGGAGATGGGCTGGTATGACCTAGAGTTCGATCCACTGGAAGACGAAGGCCCCTTTCTGCCGTTTTCGGCATACGTAATAACGGGGACTGCAGGAGCGGGGAAAAGCACCAGCGTATCCGCCCTACATCAGAATCTCAACTGCCTAATTACGGGGGCTACAGTGGTAGCGGCACAGAATCTTTCCAGGGCTTTAAAGTCCTACTGTCCCACTATATACCACGCCTTCGGATTCAAGAGCAGACACATCAATATCTGCCAGAGGAAA…
>KSHV_KF588566.1_BrK.2191_4
ATGGACAGCTCGGAAGGGTGCACTGATATGGACGAGCCCAGCCCCGGGTTCATCCTCAACATGACATCGGATGCCAAAGTCAGGAGCGTAGTGGAACAGATTGACAGGTTGTCAAATATCACTACCTCGCCCCCGGAGATGGGCTGGTATGACCTAGAGTTCGATCCACTGGAAGACGAAGGCCCCTTTCTGCCGTTTTCGGCATACGTAATAACGGGGACTGCAGGAGCGGGGAAAAGCACCAGCGTATCCGCCCTACATCAGAATCTCAACTGCCTAATTACGGGGGCTACAGTGGTAGCGGCACAGAATCTTTCCAGGGCTTTAAAGTCCTACTGTCCCACTATATACCACGCCTTCGGATTCAAGAGCAGACACATTAATATCTGCCAGAGGAAA…
>KSHV_KT271455.1_ZM091_PG
ATGGACAGCTCGGAAGGGTGCACTGATATGGACGAGCCCAGCCCCGGGTTCATCCTCAACATGACATCGGATGCCAAAGTCAGGAGCGTAGTGGAACAGATTGACAGGTTGTCAAATATCACTACCTCGCCCCCGGAGATGGGCTGGTATGACCTAGAGTTCGATCCACTGGAAGACGAAGGCCCCTTTCTGCCGTTTTCGGCATACGTAATAACGGGGACTGCAGGAGCGGGGAAAAGCACCAGCGTATCCGCCCTACATCAGAATCTCAACTGCCTAATTACAGGGGCTACGGTGGTAGCGGCACAGAATCTTTCCAGGGCTTTAAAGTCCTACTGTCCCACTATATACCACGCCTTCGGATTCAAGAGCAGACACATCAATATCTGCCAGAGGAAA…
>KSHV_MK733607.1_BC1_UNC
ATGGACAGCTCGGAAGGGTGCACTGATATGGACGAGCCCAGCCCCGGGTTCATCCTCAACATGACATCGGATGCCAAAGTCAGGAGCGTAGTGGAACAGATTGACAGGTTGTCAAATATCACTACCTCGCCCCCGGAGATGGGCTGGTATGACCTAGAGTTCGATCCACTGGAAGACGAAGGCCCCTTTCTGCCGTTTTCGGCATACGTAATAACGGGGACTGCAGGAGCGGGGAAAAGCACCAGCGTATCCGCCCTACATCAGAATCTCAACTGCCTAATTACGGGGGCTACAGTGGTAGCGGCACAGAATCTTTCCAGGGCTTTAAAGTCCTACTGTCCCACTATATACCACGCCTTCGGATTCAAGAGCAGACACATTAATATCTGCCAGAGGAAA…
>KSHV_MK733606.1_UNC_KICS009
ATGGACAGCTCGGAAGGGTGCACTGATATGGACGAGCCCAGCCCCGGGTTCATCCTCAACATGACATCGGATGCCAAAGTCAGGAGCGTAGTGGAACAGATTGACAGGTTGTCAAATATCACTACCTCGCCCCCGGAGATGGGCTGGTATGACCTAGAGTTCGATCCACTGGAAGACGAAGGCCCCTTTCTGCCGTTTTCGGCATACGTAATAACGGGGACTGCAGGAGCGGGGAAAAGCACCAGCGTATCCGCCCTACATCAGAATCTCAACTGCCTAATTACGGGGGCTACAGTGGTAGCGGCACAGAATCTTTCCAGGGCTTTAAAGTCCTACTGTCCCACTATATACCACGCCTTCGGATTCAAGAGCAGACACATTAATATCTGCCAGAGGAAA…
>KSHV_MK143395.1_JSC-1
ATGGACAGCTCGGAAGGGTGCACTGATATGGACGAGCCCAGCCCCGGGTTCATCCTCAACATGACATCGGATGCCAAAGTCAGGAGCGTAGTGGAACAGATTGACAGGTTGTCAAATATCACTACCTCGCCCCCGGAGATGGGCTGGTATGACCTAGAGTTCGATCCACTGGAAGACGAAGGCCCCTTTCTGCCGTTTTCGGCATACGTAATAACGGGGACTGCAGGAGCGGGGAAAAGCACCAGCGTATCCGCCCTACATCAGAATCTCAACTGCCTAATTACGGGGGCTACAGTGGTAGCGGCACAGAATCTTTCCAGGGCTTTAAAGTCCTACTGTCCCACTATATACCACGCCTTCGGATTCAAGAGCAGACACATTAATATCTGCCAGAGGAAA…
>KSHV_AP017458.1_SPEL
ATGGACAGCTCGGAAGGGTGCACTGATATGGACGAGCCCAGCCCCGGGTTCATCCTCAACATGACATCGGATGCCAAAGTCAGGAGCGTAGTGGAACAGATTGACAGGTTGTCAAATATCACTACCTCGCCCCCGGAGATGGGCTGGTATGACCTAGAGTTCGATCCACTGGAAGACGAAGGCCCCTTTCTGCCGTTTTCGGCATACGTAATAACGGGGACTGCAGGAGCGGGGAAAAGCACCAGCGTATCCGCCCTACATCAGAATCTCAACTGCCTAATTACGGGGGCTACAGTGGTAGCGGCACAGAATCTTTCCAGGGCTTTAAAGTCCTACTGTCCCACTATATACCACGCCTTCGGATTCAAGAGCAGACACATTAATATCTGCCAGAGGAAA…
>KSHV_KT271468.1_ZM130
ATGGACAGCTCGGAAGGGTGCACTGATATGGACGAGCCCAGCCCCGGGTTCATCCTCAACATGACATCGGATGCCAAAGTCAGGAGCGTAGTGGAACAGATTGACAGGTTGTCAAATATCACTACCTCGCCCCCGGAGATGGGCTGGTATGACCTAGAGTTCGATCCACTGGAAGACGAAGGCCCCTTTCTGCCGTTTTCGGCATACGTAATAACGGGGACTGCAGGAGCGGGGAAAAGCACCAGCGTATCCGCCCTACATCAGAATCTCAACTGCCTAATTACAGGGGCTACGGTGGTAGCGGCACAGAATCTTTCCAGGGCTTTAAAGTCCTACTGTCCCACTATATACCACGCCTTCGGATTCAAGAGCAGACACATCAATATCTGCCAGAGGAAA…
terminase
AngHV-1 terminase
>AngHV-1-CVI
ATGAACACCGCTATAGCTTACGAGTATCCTGAAGGGTTTGATCGGGACCACAAAGTGGCCGACACACTTGGTAATATGTGTTTTGAGGAGCAACTGAACGACGGGTTCACGGACCACGTTCTCAAAACCGTGCAGAGGTTGGAACTTGGAGACTCGACCAGCGCACAACTGACGGTTGAGTTTAACGAACAGCCCAACCTGAGACCGCTGTCAAGCGCAGACAGGGCCTCCCTCATCATGAGACACGGTATATGGGAAGGCAACCGCCAAATAAAGCTGCACGAGCAGGCCGTGGAGCGCGAACTGGCCACGTTGCAAATCAGGAAGGAGGCCGCCATGCTCCGTGCGGCACAAGCGGCCGAGGAGAAGGCCGTCTTTGACAAGCTCTGTGCCATGATC…
>AngHV-1-DK1
ATGAACACCGCTATAGCTTACGAGTATCCTGAAGGGTTTGATCGGGACCACAAAGTGGCCGACACACTTGGTAATATGTGTTTTGAGGAGCAACTGAACGACGGGTTCACGGACCACGTTCTCAAAACCGTGCAGAGGTTGGAACTTGGAGACTCGACCAGCGCACAACTGACGGTTGAGTTTAACGAACAGCCCAACCTGAGACCGCTGTCAAGCGCAGACAGGGCCTCCCTCATCATGAGACACGGTATATGGGAAGGCAACCGCCAAATAAAGCTGCACGAGCAGGCCGTGGAGCGCGAACTGGCCACGTTGCAAATCAGGAAGGAGGCCGCCATGCTCCGTGCGGCACAAGCGGCCGAGGAGAAGGCCGTCTTTGACAAGCTCTGTGCCATGATC…
>AngHV-1-DK2
ATGAACACCGCTATAGCTTACGAGTATCCTGAAGGGTTTGATCGGGACCACAAAGTGGCCGACACACTTGGTAATATGTGTTTTGAGGAGCAACTGAACGACGGGTTCACGGACCACGTTCTCAAAACCGTGCAGAGGTTGGAACTTGGAGACTCGACCAGCGCACAACTGACGGTTGAGTTTAACGAACAGCCCAACCTGAGACCGCTGTCAAGCGCAGACAGGGCCTCCCTCATCATGAGACACGGTATATGGGAAGGCAACCGCCAAATAAAGCTGCACGAGCAGGCCGTGGAGCGCGAACTGGCCACGTTGCAAATCAGGAAGGAGGCCGCCATGCTCCGTGCGGCACAAGCGGCCGAGGAGAAGGCCGTCTTTGACAAGCTCTGTGCCATGATC…
>AngHV-1-DK3
ATGAACACCGCTATAGCTTACGAGTATCCTGAAGGGTTTGATCGGGACCACAAAGTGGCCGACACACTTGGTAATATGTGTTTTGAGGAGCAACTGAACGACGGGTTCACGGACCACGTTCTCAAAACCGTGCAGAGGTTGGAACTTGGAGACTCGACCAGCGCACAACTGACGGTTGAGTTTAACGAACAGCCCAACCTGAGACCGCTGTCAAGCGCAGACAGGGCCTCCCTCATCATGAGACACGGTATATGGGAAGGCAACCGCCAAATAAAGCTGCACGAGCAGGCCGTGGAGCGCGAACTGGCCACGTTGCAAATCAGGAAGGAGGCCGCCATGCTCCGTGCGGCACAAGCGGCCGAGGAGAAGGCCGTCTTTGACAAGCTCTGTGCCATGATC…
>AngHV-1-DK4
ATGAACACCGCTATAGCTTACGAGTATCCTGAAGGGTTTGATCGGGACCACAAAGTGGCCGACACACTTGGTAATATGTGTTTTGAGGAGCAACTGAACGACGGGTTCACGGACCACGTTCTCAAAACCGTGCAGAGGTTGGAACTTGGAGACTCGACCAGCGCACAACTGACGGTTGAGTTTAACGAACAGCCCAACCTGAGACCGCTGTCAAGCGCAGACAGGGCCTCCCTCATCATGAGACACGGTATATGGGAAGGCAACCGCCAAATAAAGCTGCACGAGCAGGCCGTGGAGCGCGAACTGGCCACGTTGCAAATCAGGAAGGAGGCCGCCATGCTCCGTGCGGCACAAGCGGCCGAGGAGAAGGCCGTCTTTGACAAGCTCTGTGCCATGATC…
>AngHV-1-FJ_FJ940765.3
ATGAACACCGCTATAGCTTACGAGTATCCTGAAGGGTTTGATCGGGACCACAAAGTGGCCGACACACTTGGTAATATGTGTTTTGAGGAGCAACTGAACGACGGGTTCACGGACCACGTTCTCAAAACCGTGCAGAGGTTGGAACTTGGAGACTCGACCAGCGCACAACTGACGGTTGAGTTTAACGAACAGCCCAACCTGAGACCGCTGTCAAGCGCAGACAGGGCCTCCCTCATCATGAGACACGGTATATGGGAAGGCAACCGCCAAATAAAGCTGCACGAGCAGGCCGTGGAGCGCGAACTGGCCACGTTGCAAATCAGGAAGGAGGCCGCCATGCTCCGTGCGGCACAAGCGGCCGAGGAGAAGGCCGTCTTTGACAAGCTCTGTGCCATGATC…
>AngHV-1-HVA
ATGAACACCGCTATAGCTTACGAGTATCCTGAAGGGTTTGATCGGGACCACAAAGTGGCCGACACACTTGGTAATATGTGTTTTGAGGAGCAACTGAACGACGGGTTCACGGACCACGTTCTCAAAACCGTGCAGAGGTTGGAACTTGGAGACTCGACCAGCGCACAACTGACGGTTGAGTTTAACGAACAGCCCAACCTGAGACCGCTGTCAAGCGCAGACAGGGCCTCCCTCATCATGAGACACGGTATATGGGAAGGCAACCGCCAAATAAAGCTGCACGAGCAGGCCGTGGAGCGCGAACTGGCCACGTTGCAAATCAGGAAGGAGGCCGCCATGCTCCGTGCGGCACAAGCGGCCGAGGAGAAGGCCGTCTTTGACAAGCTCTGTGCCATGATC…
>AngHV-1-KX_KX027736.1
ATGAACACCGCTATAGCTTACGAGTATCCTGAAGGGTTTGATCGGGACCACAAAGTGGCCGACACACTTGGTAATATGTGTTTTGAGGAGCAACTGAACGACGGGTTCACGGACCACGTTCTCAAAACCGTGCAGAGGTTGGAACTTGGAGACTCGACCAGCGCACAACTGACGGTTGAGTTTAACGAACAGCCCAACCTGAGACCGCTGTCAAGCGCAGACAGGGCCTCCCTCATCATGAGACACGGTATATGGGAAGGCAACCGCCAAATAAAGCTGCACGAGCAGGCCGTGGAGCGCGAACTGGCCACGTTGCAAATCAGGAAGGAGGCCGCCATGCTCCGTGCGGCACAAGCGGCCGAGGAGAAGGCCGTCTTTGACAAGCTCTGTGCCATGATC…
>AngHV-1-UK
ATGAACACCGCTATAGCTTACGAGTATCCTGAAGGGTTTGATCGGGACCACAAAGTGGCCGACACACTTGGTAATATGTGTTTTGAGGAGCAACTGAACGACGGGTTCACGGACCACGTTCTCAAAACCGTGCAGAGGTTGGAACTTGGAGACTCGACCAGCGCACAACTGACGGTTGAGTTTAACGAACAGCCCAACCTGAGACCGCTGTCAAGCGCAGACAGGGCCTCCCTCATCATGAGACACGGTATATGGGAAGGCAACCGCCAAATAAAGCTGCACGAGCAGGCCGTGGAGCGCGAACTGGCCACGTTGCAAATCAGGAAGGAGGCCGCCATGCTCCGTGCGGCACAAGCGGCCGAGGAGAAGGCCGTCTTTGACAAGCTCTGTGCCATGATC…
CyHV-3 terminase
>CyHV-3_KHV-GZ11_KJ627438.1
ATGAGCGTCGACGCTCTGCTGGCCTCGCTAGAGTACCCTCCCGACTTTGACGTCTCGCACAAAATAGTGGACGCGCTCGGTAATATGTGTTACCCGGAGCAGAGGATCGACGGGTACAGCGACCACATCTTCAAGACCATGAACCGCATGGCCCACGTCTGTAGGGACGACGAGGACGACCAGCTTCTGGCGGCGGAGCTGGACAACATTCTAGTGCCGCCGCAGCTCACCGACATGGAGAAGGCCAGGCTCCTGCTCGAGTGCGAGACGCTGCAGGCCGGCAGGCAGGCCATCGAGAAGAGGGACGTCGAGCGGGCGCAGGCCCTGGCGCACAAGGAGCACCTGCTCAAGCTGGCCGCCGAGAAGGCTGCTCAGAGGGACAGGCAGAAGCGCAAGTTC…
>CyHV-3_KHV-U_DQ657948.1
ATGAGCGTCGACGCTCTGCTGGCCTCGCTAGAGTACCCTCCCGACTTTGACGTCTCGCACAAAATAGTGGACGCGCTCGGTAATATGTGTTACCCGGAGCAGAGGATCGACGGGTACAGCGACCACATCTTCAGGACCATGAACCGCATGGCCCACGTCGGTAGGGACGACGAGGACGACCAGCTTCTGGCGGCGGAGCTGGACAACATTCTAGTGCCGCCGCAGCTCACCGACATGGAGAAGGCCAGGCTCCTGCTCGAGTGCGAGACGCTGCAGGCCGGCAGGCAGGCCATCGAGAAGAGGGACGTCGAGCGGGCGCAGGCCCTGGCGCACAAGGAGCACCTGCTCAAGCTGGCCGCCGAGAAGGCTGCTCAGAGGGACAGGCAGAAGCGCAAGTTC…
>CyHV-3_TUMST1_AP008984.1
ATGAGCGTCGACGCTCTGCTGGCCTCGCTAGAGTACCCTCCCGACTTTGACGTCTCGCACAAAATAGTGGACGCGCTCGGTAATATGTGTTACCCGGAGCAGAGGATCGACGGGTACAGCGACCACATCTTCAAGACCATGAACCGCATGGCCCACGTCTGTAGGGACGACGAGGACGACCAGCTTCTGGCGGCGGAGCTGGACAACATTCTAGTGCCGCCGCAGCTCACCGACATGGAGAAGGCCAGGCTCCTGCTCGAGTGCGAGACGCTGCAGGCCGGCAGGCAGGCCATCGAGAAGAGGGACGTCGAGCGGGCGCAGGCCCTGGCGCACAAGGAGCACCTGCTCAAGCTGGCCGCCGAGAAGGCTGCTCAGAGGGACAGGCAGAAGCGCAAGTTC…
>CyHV-3_T_MG925491.1
ATGAGCGTCGACGCTCTGCTGGCCTCGCTAGAGTACCCTCCCGACTTTGACGTCTCGCACAAAATAGTGGACGCGCTCGGTAATATGTGTTACCCGGAGCAGAGGATCGACGGGTACAGCGACCACATCTTCAAGACCATGAACCGCATGGCCCACGTCTGTAGGGACGACGAGGACGACCAGCTTCTGGCGGCGGAGCTGGACAACATTCTAGTGCCGCCGCAGCTCACCGACATGGAGAAGGCCAGGCTCCTGCTCGAGTGCGAGACGCTGCAGGCCGGCAGGCAGGCCATCGAGAAGAGGGACGTCGAGCGGGCGCAGGCCCTGGCGCACAAGGAGCACCTGCTCAAGCTGGCCGCCGAGAAGGCTGCTCAGAGGGACAGGCAGAAGCGCAAGTTC…
>CyHV-3_M3_MG925490.1
ATGAGCGTCGACGCTCTGCTGGCCTCGCTAGAGTACCCTCCCGACTTTGACGTCTCGCACAAAATAGTGGACGCGCTCGGTAATATGTGTTACCCGGAGCAGAGGATCGACGGGTACAGCGACCACATCTTCAAGACCATGAACCGCATGGCCCACGTCTGTAGGGACGACGAGGACGACCAGCTTCTGGCGGCGGAGCTGGACAACATTCTAGTGCCGCCGCAGCTCACCGACATGGAGAAGGCCAGGCTCCTGCTCGAGTGCGAGACGCTGCAGGCCGGCAGGCAGGCCATCGAGAAGAGGGACGTCGAGCGGGCGCAGGCCCTGGCGCACAAGGAGCACCTGCTCAAGCTGGCCGCCGAGAAGGCTGCTCAGAGGGACAGGCAGAAGCGCAAGTTC…
>CyHV-3_I_MG925489.1
ATGAGCGTCGACGCTCTGCTGGCCTCGCTAGAGTACCCTCCCGACTTTGACGTCTCGCACAAAATAGTGGACGCGCTCGGTAATATGTGTTACCCGGAGCAGAGGATCGACGGGTACAGCGACCACATCTTCAGGACCATGAACCGCATGGCCCACGTCGGTAGGGACGACGAGGACGACCAGCTTCTGGCGGCGGAGCTGGACAACATTCTAGTGCCGCCGCAGCTCACCGACATGGAGAAGGCCAGGCTCCTGCTCGAGTGCGAGACGCTGCAGGCCGGCAGGCAGGCCATCGAGAAGAGGGACGTCGAGCGGGCGCAGGCCCTGGCGCACAAGGAGCACCTGCTCAAGCTGGCCGCCGAGAAGGCTGCTCAGAGGGACAGGCAGAAGCGCAAGTTC…
>CyHV-3_GZ11-SC_MG925488.1
ATGAGCGTCGACGCTCTGCTGGCCTCGCTAGAGTACCCTCCCGACTTTGACGTCTCGCACAAAATAGTGGACGCGCTCGGTAATATGTGTTACCCGGAGCAGAGGATCGACGGGTACAGCGACCACATCTTCAAGACCATGAACCGCATGGCCCACGTCTGTAGGGACGACGAGGACGACCAGCTTCTGGCGGCGGAGCTGGACAACATTCTAGTGCCGCCGCAGCTCACCGACATGGAGAAGGCCAGGCTCCTGCTCGAGTGCGAGACGCTGCAGGCCGGCAGGCAGGCCATCGAGAAGAGGGACGTCGAGCGGGCGCAGGCCCTGGCGCACAAGGAGCACCTGCTCAAGCTGGCCGCCGAGAAGGCTGCTCAGAGGGACAGGCAGAAGCGCAAGTTC…
>CyHV-3_FL_MG925487.1
ATGAGCGTCGACGCTCTGCTGGCCTCGCTAGAGTACCCTCCCGACTTTGACGTCTCGCACAAAATAGTGGACGCGCTCGGTAATATGTGTTACCCGGAGCAGAGGATCGACGGGTACAGCGACCACATCTTCAGGACCATGAACCGCATGGCCCACGTCGGTAGGGACGACGAGGACGACCAGCTTCTGGCGGCGGAGCTGGACAACATTCTAGTGCCGCCGCAGCTCACCGACATGGAGAAGGCCAGGCTCCTGCTCGAGTGCGAGACGCTGCAGGCCGGCAGGCAGGCCATCGAGAAGAGGGACGTCGAGCGGGCGCAGGCCCTGGCGCACAAGGAGCACCTGCTCAAGCTGGCCGCCGAGAAGGCTGCTCAGAGGGACAGGCAGAAGCGCAAGTTC…
>CyHV-3_E_MG925486.1
ATGAGCGTCGACGCTCTGCTGGCCTCGCTAGAGTACCCTCCCGACTTTGACGTCTCGCACAAAATAGTGGACGCGCTCGGTAATATGTGTTACCCGGAGCAGAGGATCGACGGGTACAGCGACCACATCTTCAGGACCATGAACCGCATGGCCCACGTCGGTAGGGACGACGAGGACGACCAGCTTCTGGCGGCGGAGCTGGACAACATTCTAGTGCCGCCGCAGCTCACCGACATGGAGAAGGCCAGGCTCCTGCTCGAGTGCGAGACGCTGCAGGCCGGCAGGCAGGCCATCGAGAAGAGGGACGTCGAGCGGGCGCAGGCCCTGGCGCACAAGGAGCACCTGCTCAAGCTGGCCGCCGAGAAGGCTGCTCAGAGGGACAGGCAGAAGCGCAAGTTC…
>CyHV-3_Cavoy_MG925485.1
ATGAGCGTCGACGCTCTGCTGGCCTCGCTAGAGTACCCTCCCGACTTTGACGTCTCGCACAAAATAGTGGACGCGCTCGGTAATATGTGTTACCCGGAGCAGAGGATCGACGGGTACAGCGACCACATCTTCAGGACCATGAACCGCATGGCCCACGTCGGTAGGGACGACGAGGACGACCAGCTTCTGGCGGCGGAGCTGGACAACATTCTAGTGCCGCCGCAGCTCACCGACATGGAGAAGGCCAGGCTCCTGCTCGAGTGCGAGACGCTGCAGGCCGGCAGGCAGGCCATCGAGAAGAGGGACGTCGAGCGGGCGCAGGCCCTGGCGCACAAGGAGCACCTGCTCAAGCTGGCCGCCGAGAAGGCTGCTCAGAGGGACAGGCAGAAGCGCAAGTTC…
>CyHV-3_GY-01_MK260013.1
ATGAGCGTCGACGCTCTGCTGGCCTCGCTAGAGTACCCTCCCGACTTTGACGTCTCGCACAAAATAGTGGACGCGCTCGGTAATATGTGTTACCCGGAGCAGAGGATCGACGGGTACAGCGACCACATCTTCAGGACCATGAACCGCATGGCCCACGTCGGTAGGGACGACGAGGACGACCAGCTTCTGGCGGCGGAGCTGGACAACATTCTAGTGCCGCCGCAGCTCACCGACATGGAGAAGGCCAGGCTCCTGCTCGAGTGCGAGACGCTGCAGGCCGGCAGGCAGGCCATCGAGAAGAGGGACGTCGAGCGGGCGCAGGCCCTGGCGCACAAGGAGCACCTGCTCAAGCTGGCCGCCGAGAAGGCTGCTCAGAGGGACAGGCAGAAGCGCAAGTTC…
>CyHV-3_PP3_070411_KX544848.1
ATGAGCGTCGACGCTCTGCTGGCCTCGCTAGAGTACCCTCCCGACTTTGACGTCTCGCACAAAATAGTGGACGCGCTCGGTAATATGTGTTACCCGGAGCAGAGGATCGACGGGTACAGCGACCACATCTTCAAGACCATGAACCGCATGGCCCACGTCTGTAGGGACGACGAGGACGACCAGCTTCTGGCGGCGGAGCTGGACAACATTCTAGTGCCGCCGCAGCTCACCGACATGGAGAAGGCCAGGCTCCTGCTCGAGTGCGAGACGCTGCAGGCCGGCAGGCAGGCCATCGAGAAGAGGGACGTCGAGCGGGCGCAGGCCCTGGCGCACAAGGAGCACCTGCTCAAGCTGGCCGCCGAGAAGGCTGCTCAGAGGGACAGGCAGAAGCGCAAGTTC…
>CyHV-3_I_10_3_KX544847.1
ATGAGCGTCGACGCTCTGCTGGCCTCGCTAGAGTACCCTCCCGACTTTGACGTCTCGCACAAAATAGTGGACGCGCTCGGTAATATGTGTTACCCGGAGCAGAGGATCGACGGGTACAGCGACCACATCTTCAAGACCATGAACCGCATGGCCCACGTCTGTAGGGACGACGAGGACGACCAGCTTCTGGCGGCGGAGCTGGACAACATTCTAGTGCCGCCGCAGCTCACCGACATGGAGAAGGCCAGGCTCCTGCTCGAGTGCGAGACGCTGCAGGCCGGCAGGCAGGCCATCGAGAAGAGGGACGTCGAGCGGGCGCAGGCCCTGGCGCACAAGGAGCACCTGCTCAAGCTGGCCGCCGAGAAGGCTGCTCAGAGGGACAGGCAGAAGCGCAAGTTC…
>CyHV-3_I_09_2i3_KX544846.1
ATGAGCGTCGACGCTCTGCTGGCCTCGCTAGAGTACCCTCCCGACTTTGACGTCTCGCACAAAATAGTGGACGCGCTCGGTAATATGTGTTACCCGGAGCAGAGGATCGACGGGTACAGCGACCACATCTTCAAGACCATGAACCGCATGGCCCACGTCTGTAGGGACGACGAGGACGACCAGCTTCTGGCGGCGGAGCTGGACAACATTCTAGTGCCGCCGCAGCTCACCGACATGGAGAAGGCCAGGCTCCTGCTCGAGTGCGAGACGCTGCAGGCCGGCAGGCAGGCCATCGAGAAGAGGGACGTCGAGCGGGCGCAGGCCCTGGCGCACAAGGAGCACCTGCTCAAGCTGGCCGCCGAGAAGGCTGCTCAGAGGGACAGGCAGAAGCGCAAGTTC…
>CyHV-3_J1_101110_KX544845.1
ATGAGCGTCGACGCTCTGCTGGCCTCGCTAGAGTACCCTCCCGACTTTGACGTCTCGCACAAAATAGTGGACGCGCTCGGTAATATGTGTTACCCGGAGCAGAGGATCGACGGGTACAGCGACCACATCTTCAAGACCATGAACCGCATGGCCCACGTCTGTAGGGACGACGAGGACGACCAGCTTCTGGCGGCGGAGCTGGACAACATTCTAGTGCCGCCGCAGCTCACCGACATGGAGAAGGCCAGGCTCCTGCTCGAGTGCGAGACGCTGCAGGCCGGCAGGCAGGCCATCGAGAAGAGGGACGTCGAGCGGGCGCAGGCCCTGGCGCACAAGGAGCACCTGCTCAAGCTGGCCGCCGAGAAGGCTGCTCAGAGGGACAGGCAGAAGCGCAAGTTC…
>CyHV-3_CB4_181110_KX544844.1
ATGAGCGTCGACGCTCTGCTGGCCTCGCTAGAGTACCCTCCCGACTTTGACGTCTCGCACAAAATAGTGGACGCGCTCGGTAATATGTGTTACCCGGAGCAGAGGATCGACGGGTACAGCGACCACATCTTCAAGACCATGAACCGCATGGCCCACGTCTGTAGGGACGACGAGGACGACCAGCTTCTGGCGGCGGAGCTGGACAACATTCTAGTGCCGCCGCAGCTCACCGACATGGAGAAGGCCAGGCTCCTGCTCGAGTGCGAGACGCTGCAGGCCGGCAGGCAGGCCATCGAGAAGAGGGACGTCGAGCGGGCGCAGGCCCTGGCGCACAAGGAGCACCTGCTCAAGCTGGCCGCCGAGAAGGCTGCTCAGAGGGACAGGCAGAAGCGCAAGTTC…
>CyHV-3_KHV-I_DQ177346.1
ATGAGCGTCGACGCTCTGCTGGCCTCGCTAGAGTACCCTCCCGACTTTGACGTCTCGCACAAAATAGTGGACGCGCTCGGTAATATGTGTTACCCGGAGCAGAGGATCGACGGGTACAGCGACCACATCTTCAGGACCATGAACCGCATGGCCCACGTCGGTAGGGACGACGAGGACGACCAGCTTCTGGCGGCGGAGCTGGACAACATTCTAGTGCCGCCGCAGCTCACCGACATGGAGAAGGCCAGGCTCCTGCTCGAGTGCGAGACGCTGCAGGCCGGCAGGCAGGCCATCGAGAAGAGGGACGTCGAGCGGGCGCAGGCCCTGGCGCACAAGGAGCACCTGCTCAAGCTGGCCGCCGAGAAGGCTGCTCAGAGGGACAGGCAGAAGCGCAAGTTC…
>CyHV-3_J2_101110_KX544843.1
ATGAGCGTCGACGCTCTGCTGGCCTCGCTAGAGTACCCTCCCGACTTTGACGTCTCGCACAAAATAGTGGACGCGCTCGGTAATATGTGTTACCCGGAGCAGAGGATCGACGGGTACAGCGACCACATCTTCAAGACCATGAACCGCATGGCCCACGTCTGTAGGGACGACGAGGACGACCAGCTTCTGGCGGCGGAGCTGGACAACATTCTAGTGCCGCCGCAGCTCACCGACATGGAGAAGGCCAGGCTCCTGCTCGAGTGCGAGACGCTGCAGGCCGGCAGGCAGGCCATCGAGAAGAGGGACGTCGAGCGGGCGCAGGCCCTGGCGCACAAGGAGCACCTGCTCAAGCTGGCCGCCGAGAAGGCTGCTCAGAGGGACAGGCAGAAGCGCAAGTTC…
>CyHV-3_PoB3_KX544842.1
ATGAGCGTCGACGCTCTGCTGGCCTCGCTAGAGTACCCTCCCGACTTTGACGTCTCGCACAAAATAGTGGACGCGCTCGGTAATATGTGTTACCCGGAGCAGAGGATCGACGGGTACAGCGACCACATCTTCAGGACCATGAACCGCATGGCCCACGTCGGTAGGGACGACGAGGACGACCAGCTTCTGGCGGCGGAGCTGGACAACATTCTAGTGCCGCCGCAGCTCACCGACATGGAGAAGGCCAGGCTCCTGCTCGAGTGCGAGACGCTGCAGGCCGGCAGGCAGGCCATCGAGAAGAGGGACGTCGAGCGGGCGCAGGCCCTGGCGCACAAGGAGCACCTGCTCAAGCTGGCCGCCGAGAAGGCTGCTCAGAGGGACAGGCAGAAGCGCAAGTTC…
CyHV-2 terminase
>CyHV-2_CaHV-1_1301_KU199244.1
ATGTCCGTGTTGCAGGATATCGAGCTGGAGTACCCGGCCGACTTTGACGCGAATAAAAAAGTGGTAGACTCGCTGGGCAATATGTGTTACCCAGAGCAGAGAATAGACGGTTACAGCGATCACATATTCAGGACCATGAACCGACTGAGCCATGTGGGTAGAGACGACGAGGACGATCAACTGTTGGCCGCGGAACTCGACGGTATAGTCATACCGTCTCAACTGACGGACAAAGATAAGGCCCTGCTCATACTACAGAGTCCTACGGTGGCTGCTGGACTAGCCGCGATAGAACAGAGGGAGAGGGACAGGACAACCGCCATGGCTCATAGGGAACACCTCATAAAACTAGCAAACGAAAAGGCCGCTCACAGGGACAGACAGAAACGCAAGTTTGAA…
>CyHV-2_SY_KT387800.1
ATGTCCGTGTTGCAGGATATCGAGCTGGAGTACCCGGCCGACTTTGACGCGAATAAAAAAGTGGTAGACTCGCTGGGCAATATGTGTTACCCAGAGCAGAGAATAGACGGTTACAGCGATCACATATTCAGGACCATGAACCGACTGAGCCATGTGGGTAGAGACGACGAGGACGATCAACTGTTGGCCGCGGAACTCGACGGTATAGTCATACCGTCTCAACTGACGGACAAAGATAAGGCCCTGCTCATACTACAGAGTCCTACGGTGGCTGCTGGACTAGCCGCGATAGAACAGAGGGAGAGGGACAGGACAACCGCCATGGCTCATAGGGAACACCTCATAAAACTAGCAAACGAAAAGGCCGCTCACAGGGACAGACAGAAACGCAAGTTTGAA…
>CyHV-2_YZ-01_MK260012.1
ATGTCCGTGTTGCAGGATATCGAGCTGGAGTACCCGGCCGACTTTGACGCGAATAAAAAAGTGGTAGACTCGCTGGGCAATATGTGTTACCCAGAGCAGAGAATAGACGGTTACAGCGATCACATATTCAGGACCATGAACCGACTGAGCCATGTGGGTAGAGACGACGAGGACGATCAACTGTTGGCCGCGGAACTCGACGGTATAGTCATACCGTCTCAACTGACGGACAAAGATAAGGCCCTGCTCATACTACAGAGTCCTACGGTGGCTGCTGGACTAGCCGCGATAGAACAGAGGGAGAGGGACAGGACAACCGCCATGGCTCATAGGGAACACCTCATAAAACTAGCAAACGAAAAGGCCGCTCACAGGGACAGACAGAAACGCAAGTTTGAA…
>CyHV-2_ST-J1_NC_019495.1
ATGTCCGTGTTGCAGGATATCGAGCTGGAGTACCCGGCCGACTTTGACGCGAATAAAAAAGTGGTAGACTCGCTGGGCAATATGTGTTACCCAGAGCAGAGAATAGACGGTTACAGCGATCACATATTCAGGACCATGAACCGACTGAGCCATGTGGGTAGAGACGACGAGGACGATCAACTGTTGGCCGCGGAACTCGACGGTATAGTCATACCGTCTCAACTGACGGACAAAGATAAGGCCCTGCTCATACTACAGAGTCCTACGGTGGCTGCTGGACTAGCCGCGATAGAACAGAGGGAGAGGGACAGGACAACCGCCATGGCTCATAGGGAACACCTCATAAAACTAGCAAACGAAAAGGCCGCTCACAGGGACAGACAGAAACGCAAGTTTGAA…
>CyHV-2_SY-C1_KM200722.1
ATGTCCGTGTTGCAGGATATCGAGCTGGAGTACCCGGCCGACTTTGACGCGAATAAAAAAGTGGTAGACTCGCTGGGCAATATGTGTTACCCAGAGCAGAGAATAGACGGTTACAGCGATCACATATTCAGGACCATGAACCGACTGAGCCATGTGGGTAGAGACGACGAGGACGATCAACTGTTGGCCGCGGAACTCGACGGTATAGTCATACCGTCTCAACTGACGGACAAAGATAAGGCCCTGCTCATACTACAGAGTCCTACGGTGGCTGCTGGACTAGCCGCGATAGAACAGAGGGAGAGGGACAGGACAACCGCCATGGCTCATAGGGAACACCTCATAAAACTAGCAAACGAAAAGGCCGCTCACAGGGACAGACAGAAACGCAAGTTTGAA…
CyHV-1 terminase
>CyHV-1_NG-J1_JQ815363.1
ATGGATATGGATCTGACGTACCCGGAGGGTTTCGACCCAGAGTACAAAGTGGTGGACTCCCTTGGTAATATGTGTTACCCGGAGCAGAAGATTGACGGTTTCAGTGACCACGTTTTTAGAACAAAGAACAGGCTGTGTCACGTGGGTGTGGAGGATGAGGACGAGCAGGTTCTGGCATCGGAGCTGGACAGCGTGGTGGTGCCTACTCAGCTCACTGACATGGAGAAGGCCAGGATCATGCTCGAGAGTGCAACAGTACTCGCGGGCAAGAAGGCCATTGAGCAGAGGGAGATTGATAGAAGGCAAGCCATAGCGCACAGAGAGCAGCTCATTGAGCTTGCGGCCCAGAAAGCGGCCCAGAGGGACAAGCAGAAGAGAAAGTTTGAGCAGATCAGCACC…
RaHV-1_terminase
>RaHV-1_McKinnell_DQ665917
ATGGAGGGTTCCGGGTCCAAGTCCCACATTGTGGACCCGTTTCACCGGCACGTAGCTTCCCTGTGCACGGCGGTGAAACAGAAGGTGGCGCGTGGGGTGGCGGGACGGCGACTCACACAGCTGCGCGCCAATAGGCTGCTCCGGGCGCAACTCGCGATGCGAATGGGCACGGACGCGTACGCCGGGTATGTGGATACGTTGGAGCGTAGGGCCGGACGGAGAACCGCGTCCGCTGACTGGGCGTTTAAACGAATGGAGCTAATGGTGCGCTGCATATTCCATACCTTAGAGGACTGTGGTGGTTTTAAGCTGGAGCTTTTTCAGTTGGAGCTGTTGCGCGCTTTTGTGATCGGCGTAGCGCCGCGTCAATTGGGGAACAGATTGCATCGGTACAAACAC…
HHV-1 terminase
>HHV-1_KOS_JQ780693.1
ATGTTTTCCGGTGGCGGCGGCCCGCTGTCCCCCGGAGGAAAGTCGGCGGCCAGGGCGGCGTCCGGGTTTTTTGCGCCCGCCGGCCCTCGCGGAGCCGGCCGGGGACCCCCGCCTTGTTTGAGGCAAAACTTTTACAACCCCTACCTCGCCCCAGTCGGGACGCAACAGAAGCCGACCGGGCCAACCCAGCGCCATACGTACTATAGCGAATGCGATGAATTTCGATTCATCGCCCCGCGGGTGCTGGACGAGGATGCCCCCCCGGAGAAGCGCGCCGGGGTGCACGACGGTCACCTCAAGCGCGCCCCCAAGGTGTACTGCGGGGGGGACGAGCGCGACGTCCTCCGCGTCGGGTCGGGCGGCTTCTGGCCGCGGCGCTCGCGCCTGTGGGGCGGCGTG…
>HHV-1_X14112.1
ATGTTTTCCGGTGGCGGCGGCCCGCTGTCCCCCGGAGGAAAGTCGGCGGCCAGGGCGGCGTCCGGGTTTTTTGCGCCCGCCGGCCCTCGCGGAGCCAGCCGGGGACCCCCGCCTTGTTTGAGGCAAAACTTTTACAACCCCTACCTCGCCCCAGTCGGGACGCAACAGAAGCCGACCGGGCCAACCCAGCGCCATACGTACTATAGCGAATGCGATGAATTTCGATTCATCGCCCCGCGGGTGCTGGACGAGGATGCCCCCCCGGAGAAGCGCGCCGGGGTGCACGACGGTCACCTCAAGCGCGCCCCCAAGGTGTACTGCGGGGGGGACGAGCGCGACGTCCTCCGCGTCGGGTCGGGCGGCTTCTGGCCGCGGCGCTCGCGCCTGTGGGGCGGCGTG…
>HHV-1_17_JN555585.1
ATGTTTTCCGGTGGCGGCGGCCCGCTGTCCCCCGGAGGAAAGTCGGCGGCCAGGGCGGCGTCCGGGTTTTTTGCGCCCGCCGGCCCTCGCGGAGCCAGCCGGGGACCCCCGCCTTGTTTGAGGCAAAACTTTTACAACCCCTACCTCGCCCCAGTCGGGACGCAACAGAAGCCGACCGGGCCAACCCAGCGCCATACGTACTATAGCGAATGCGATGAATTTCGATTCATCGCCCCGCGGGTGCTGGACGAGGATGCCCCCCCGGAGAAGCGCGCCGGGGTGCACGACGGTCACCTCAAGCGCGCCCCCAAGGTGTACTGCGGGGGGGACGAGCGCGACGTCCTCCGCGTCGGGTCGGGCGGCTTCTGGCCGCGGCGCTCGCGCCTGTGGGGCGGCGTG…
>HHV_1_MN136523.1_MacIntyre
ATGTTTTCCGGTGGCGGCGGCCCGCTGTCCCCCGGAGGAAAGTCGGCGGCCAGGGCGGCGTCCGGGTTTTTTGCGCCCGCCGGCCCTCGCGGAGCCGGCCGGGGACCCCCGCCTTGCTTGAGGCAAAACTTTTACAACCCCTACCTCGCCCCAGTCGGGACGCAACAGAAGCCGACCGGGCCAACCCAGCGCCATACGTACTATAGCGAATGCGATGAATTTCGATTCATCGCCCCGCGGGTGCTGGACGAGGATGCCCCCCCGGAGAAGCGCGCCGGGGTGCACGACGGTCACCTCAAGCGCGCCCCCAAGGTGTACTGCGGGGGGGACGAGCGCGACGTCCTCCGCGTCGGGTCGGGCGGCTTCTGGCCGCGGCGCTCGCGCCTGTGGGGCGGCGTG…
>HHV_1_MN159383.1_Sc16
ATGTTTTCCGGTGGCGGCGGCCCGCTGTCCCCCGGAGGAAAGTCGGCGGCCAGGGCGGCGTCCGGGTTTTTTGCGCCCGCCGGCCCTCGCGGAGCCGGCCGGGGACCCCCGCCTTGCTTGAGGCAAAACTTTTACAACCCCTACCTCGCCCCAGTCGGGACGCAACAGAAGCCGACCGGGCCAACCCAGCGCCATACGTACTATAGCGAATGCGATGAATTTCGATTCATCGCCCCGCGGGTGCTGGACGAGGATGCCCCCCCGGAGAAGCGCGCCGGGGTGCACGACGGTCACCTCAAGCGCGCCCCCAAGGTGTACTGCGGGGGGGACGAGCGCGACGTCCTCCGCGTCGGGTCGGGCGGCTTCTGGCCGCGGCGCTCGCGCCTGTGGGGCGGCGTG…
>HHV_1_MN159379.1_s17pp5
ATGTTTTCCGGTGGCGGCGGCCCGCTGTCCCCCGGAGGAAAGTCGGCGGCCAGGGCGGCGTCCGGGTTTTTTGCGCCCGCCGGCCCTCGCGGAGCCAGCCGGGGACCCCCGCCTTGTTTGAGGCAAAACTTTTACAACCCCTACCTCGCCCCAGTCGGGACGCAACAGAAGCCGACCGGGCCAACCCAGCGCCATACGTACTATAGCGAATGCGATGAATTTCGATTCATCGCCCCGCGGGTGCTGGACGAGGATGCCCCCCCGGAGAAGCGCGCCGGGGTGCACGACGGTCACCTCAAGCGCGCCCCCAAGGTGTACTGCGGGGGGGACGAGCGCGACGTCCTCCGCGTCGGGTCGGGCGGCTTCTGGCCGCGGCGCTCGCGCCTGTGGGGCGGCGTG…
>HHV_1_MH999839_K86
ATGTTTTCCGGTGGCGGCGGCCCGCTGTCCCCCGGAGGAAAGTCGGCGGCCAGGGCGGCGTCCGGGTTTTTTGCGCCCGCCGGCCCTCGCGGAGCCGGCCGGGGACCCCCGCCTTGTTTGAGGCAAAACTTTTACAACCCCTACCTCGCCCCAGTCGGGACGCAACAGAAGCCGACCGGGCCAACCCAGCGCCATACGTACTATAGCGAATGCGATGAATTTCGATTCATCGCCCCGCGGGTGCTGGACGAGGATGCCCCCCCGGAGAAGCGCGCCGGGGTGCACGACGGTCACCTCAAGCGCGCCCCCAAGGTGTACTGCGGGGGGGACGAGCGCGACGTCCTCCGCGTCGGGTCGGGCGGCTTCTGGCCGCGGCGCTCGCGCCTGTGGGGCGGCGTG…
>HHV_1_MH999841.1_Ty148
ATGTTTTCCGGTGGCGGCGGCCCGCTGTCCCCCGGAGGAAAGTCGGCGGCCAGGGCGGCGTCCGGGTTTTTTGCGCCCGCCGGCCCTCGCGGAGCCGGCCGGGGACCCCCGCCTTGTTTGAGGCAAAACTTTTACAACCCCTACCTCGCCCCAGTCGGGACGCAACAGAAGCCGACCGGGCCAACCCAGCGCCATACGTACTATAGCGAATGCGATGAATTTCGATTCATCGCCCCGCGGGTGCTGGACGAGGATGCCCCCCCGGAGAAGCGCGCCGGGGTGCACGACGGTCACCTCAAGCGCGCCCCCAAGGTGTACTGCGGGGGGGACGAGCGCGACGTCCTCCGCGTCGGGTCGGGCGGCTTCTGGCCGCGGCGCTCGCGCCTGTGGGGCGGCGTG…
>HHV_1_MH102298.1
ATGTTTTCCGGTGGCGGCGGCCCGCTGTCCCCCGGAGGAAAGTCGGCGGCCAGGGCGGCGTCCGGGTTTTTTGCGCCCGCCGGCCCTCGCGGAGCCGGCCGGGGACCCCCGCCTTGTTTGAGGCAAAACTTTTACAACCCCTACCTCGCCCCAGTCGGGACGCAACAGAAGCCGACCGGGCCAACCCAGCGCCATACGTACTATAGCGATTGCGATGAATTTCGATTCATCGCCCCGCGGGTGCTGGACGAGGATGCCCCCCCGGAGAAGCGCGCCGGGGTGCACGACGGCCACCTCAAGCGCGCCCCCAAGGTGTACTGCGGGGGGGACGAGCGCGACGTCCTCCGCGTCGGGTCGGGCGGCTTCTGGCCGCGGCGCTCGCGCCTGTGGGGCGGCGTG…
>HHV_1_KY922719.1_HSV-N-7
ATGTTTTCCGGTGGCGGTGGCCCGCTGTCCCCCGGAGGAAAGTCGGCGGCCAGGGCGGCGTCCGGGTTTTTTGCGCCCGCCGGCCCTCGCGGAGCCGGCCGGGGACCCCCGCCTTGCTTGAGGCAAAACTTTTACAACCCCTACCTCGCCCCAGTCGGGACGCAACAGAAGCCGACCGGGCCAACCCAGCGCCATACGTACTATAGCGAATGCGATGAATTTCGATTCATCGCCCCGCGGGTGCTGGACGAGGATGCCCCCCCGGAGAAGCGCGCCGGGGTGCACGACGGTCACCTCAAGCGCGCCCCCAAGGTGTACTGCGGGGGGGACGAGCGCGACGTCCTCCGCGTCGGGTCGGGCGGCTTCTGGCCGCGGCGCTCGCGCCTGTGGGGCGGCGTG…
HHV-2 terminase
>HHV_2_KY922721.1_H1227
ATGTTTTGTGCCGCGGGCGGCCCGGCTTCCCCCGGGGGGAAGTCGGCGGCTCGGGCGGCGTCTGGGTTTTTTGCCCCCCACAACCCCCGGGGAGCCACCCAGACGGCACCGCCGCCTTGCCGCCGGCAGAACTTCTACAACCCCCACCTCGCTCAGACCGGAACGCAGCCAAAGGCCCCCGGGCCGGCTCAGCGCCATACGTACTACAGCGAGTGCGACGAATTTCGATTTATCGCCCCGCGTTCGCTGGACGAGGACGCCCCCGCGGAGCAGCGCACCGGGGTCCACGACGGCCGCCTCCGGCGCGCCCCTAAGGTGTACTGCGGGGGGGACGAGCGCGACGTCCTCCGCGTGGGCCCGGAGGGCTTCTGGCCGCGTCGCTTGCGCCTGTGGGGCGGT…
>HHV_2_HG52_NC_001798.2
ATGTTTTGTGCCGCGGGCGGCCCGGCTTCCCCCGGGGGGAAGCCGGCGGCTCGGGCGGCGTCTGGGTTTTTTGCCCCCCACAACCCCCGGGGAGCCACCCAGACGGCACCGCCGCCTTGCCGCCGGCAGAACTTCTACAACCCCCACCTCGCTCAGACCGGAACGCAGCCAAAGGCCCTCGGGCCGGCTCAGCGCCATACGTACTACAGCGAGTGCGACGAATTTCGATTTATCGCCCCGCGTTCGCTGGACGAGGACGCCCCCGCGGAGCAGCGCACCGGGGTCCACGACGGCCGCCTCCGGCGCGCCCCTAAGGTGTACTGCGGGGGGGACGAGCGCGACGTCCTCCGCGTGGGCCCGGAGGGCTTCTGGCCGCGTCGCTTGCGCCTGTGGGGCGGT…
>HHV_2_H12212_KY922726.1
ATGTTTTGTGCCGCGGGCGGCCCGACTTCCCCCGGGGGGAAGTCGGCGGCTCGGGCGGCGTCTGGGTTTTTTGCCCCCCACAACCCCCGGGGAGCCACCCAGACGGCACCGCCGCCTTGCCGCCGGCAGAACTTCTACAACCCCCACCTCGCTCAGACCGGAACGCAGCCAAAGGCCCCCGGGCCGGCTCAGCGCCATACGTACTACAGCGAGTGCGACGAATTTCGATTTATCGCCCCGCGTTCGCTGGACGAGGACGCCCCCGCGGAGCAGCGCACCGGGGTCCACGACGGCCGCCTCCGGCGCGCCCCTAAGGTGTACTGCGGGGGGGACGAGCGCGACGTCCTCCGCGTGGGCCCGGAGGGCTTCTGGCCGCGTCGCTTGCGCCTGTGGGGCGGT…
>HHV_2_sample_19_MF564037.1
ATGTTTTGTGCCGCGGGCGGCCCGACTTCCCCCGGGGGGAAGTCGGCGGCTCGGGCGGCGTCTGGGTTTTTTGCCCCCCACAACCCCCGGGGAGCCACCCAGACGGCACCGCCGCCTTGCCGCCGGCAGAACTTCTACAACCCCCACCTCGCTCAGACCGGAACGCAGCCAAAGGCCCCCGGGCCGGCTCAGCGCCATACGTACTACAGCGAGTGCGACGAATTTCGATTTATCGCCCCGCGTTCGCTGGACGAGGACGCCCCCGCGGAGCAGCGCACCGGGGTCCACGACGGCCGCCTCCGGCGCGCCCCTAAGGTGTACTGCGGGGGGGACGAGCGCGACGTCCTCCGCGTGGGCCCGGAGGGCTTCTGGCCGCGTCGCTTGCGCCTGTGGGGCGGT…
>HHV_2_KY922725.1_HSV2-H12211
ATGTTTTGTGCCGCGGGCGGCCCGACTTCCCCCGGGGGGAAGTCGGCGGCTCGGGCGGCGTCTGGGTTTTTTGCCCCCCACAACCCCCGGGGAGCCACCCAGACGGCACCGCCGCCTTGCCGCCGGCAGAACTTCTACAACCCCCACCTCGCTCAGACCGGAACGCAGCCAAAGGCCCCCGGGCCGGCTCAGCGCCATACGTACTACAGCGAGTGCGACGAATTTCGATTTATCGCCCCGCGTTCGCTGGACGAGGACGCCCCCGCGGAGCAGCGCACCGGGGTCCACGACGGCCGCCTCCGGCGCGCCCCTAAGGTGTACTGCGGGGGGGACGAGCGCGACGTCCTCCGCGTGGGCCCGGAGGGCTTCTGGCCGCGTCGCTTGCGCCTGTGGGGCGGT…
>HHV_2_KY922720.1_HSV2-H1226
ATGTTTTGTGCCGCGGGCGGCCCGACTTCCCCCGGGGGGAAGTCGGCGGCTCGGGCGGCGTCTGGGTTTTTTGCCCCCCACAACCCCCGGGGAGCCACCCAGACGGCACCGCCGCCTTGCCGCCGGCAGAACTTCTACAACCCCCACCTCGCTCAGACCGGAACGCAGCCAAAGGCCCCCGGGCCGGCTCAGCGCCATACGTACTACAGCGAGTGCGACGAATTTCGATTTATCGCCCCGCGTTCGCTGGACGAGGACGCCCCCGCGGAGCAGCGCACCGGGGTCCACGACGGCCGCCTCCGGCGCGCCCCTAAGGTGTACTGCGGGGGGGACGAGCGCGACGTCCTCCGCGTGGGCCCGGAGGGCTTCTGGCCGCGTCGCTTGCGCCTGTGGGGCGGT…
>HHV_2_MF564036.1
ATGTTTTGTGCCGCGGGCGGCCCGACTTCCCCCGGGGGGAAGTCGGCGGCTCGGGCGGCGTCTGGGTTTTTTGCCCCCCACAACCCCCGGGGAGCCACCCAGACGGCACCGCCGCCTTGCCGCCGGCAGAACTTCTACAACCCCCACCTCGCTCAGACCGGAACGCAGCCAAAGGCCCCCGGGCCGGCTCAGCGCCATACGTACTACAGCGAGTGCGACGAATTTCGATTTATCGCCCCGCGTTCGCTGGACGAGGACGCCCCCGCGGAGCAGCGCACCGGGGTCCACGACGGCCGCCTCCGGCGCGCCCCTAAGGTGTACTGCGGGGGGGACGAGCGCGACGTCCTCCGCGTGGGCCCGGAGGGCTTCTGGCCGCGTCGCTTGCGCCTGTGGGGCGGT…
>HHV-2_MF564035.1_sample_14
ATGTTTTGTGCCGCGGGCGGCCCGACTTCCCCCGGGGGGAAGTCGGCGGCTCGGGCGGCGTCTGGGTTTTTTGCCCCCCACAACCCCCGGGGAGCCACCCAGACGGCACCGCCGCCTTGCCGCCGGCAGAACTTCTACAACCCCCACCTCGCTCAGACCGGAACGCAGCCAAAGGCCCCCGGGCCGGCTCAGCGCCATACGTACTACAGCGAGTGCGACGAATTTCGATTTATCGCCCCGCGTTCGCTGGACGAGGACGCCCCCGCGGAGCAGCGCACCGGGGTCCACGACGGCCGCCTCCGGCGCGCCCCTAAGGTGTACTGCGGGGGGGACGAGCGCGACGTCCTCCGCGTGGGCCCGGAGGGCTTCTGGCCGCGTCGCTTGCGCCTGTGGGGCGGT…
>HHV_2_MF564034.1_sample_08
ATGTTTTGTGCCGCGGGCGGCCCGACTTCCCCCGGGGGGAAGTCGGCGGCTCGGGCGGCGTCTGGGTTTTTTGCCCCCCACAACCCCCGGGGAGCCACCCAGACGGCACCGCCGCCTTGCCGCCGGCAGAACTTCTACAACCCCCACCTCGCTCAGACCGGAACGCAGCCAAAGGCCCCCGGGCCGGCTCAGCGCCATACGTACTACAGCGAGTGCGACGAATTTCGATTTATCGCCCCGCGTTCGCTGGACGAGGACGCCCCCGCGGAGCAGCGCACCGGGGTCCACGACGGCCGCCTCCGGCGCGCCCCTAAGGTGTACTGCGGGGGGGACGAGCGCGACGTCCTCCGCGTGGGCCCGGAGGGCTTCTGGCCGCGTCGCTTGCGCCTGTGGGGCGGT…
>HHV_2_SD90e
ATGTTTTGTGCCGCGGGCGGCCCGACTTCCCCCGGGGGGAAGTCGGCGGCTCGGGCGGCGTCTGGGTTTTTTGCCCCCCACAACCCCCGGGGAGCCACCCAGACGGCACCGCCGCCTTGCCGCCGGCAGAACTTCTACAACCCCCACCTCGCTCAGACCGGAACGCAGCCAAAGGCCCCCGGGCCGGCTCAGCGCCATACGTACTACAGCGAGTGCGACGAATTTCGATTTATCGCCCCGCGTTCGCTGGACGAGGACGCCCCCGCGGAGCAGCGCACCGGGGTCCACGACGGCCGCCTCCGGCGCGCCCCTAAGGTGTACTGCGGGGGGGACGAGCGCGACGTCCTCCGCGTGGGCCCGGAGGGCTTCTGGCCGCGTCGCTTGCGCCTGTGGGGCGGT…
BHV-1 terminase
>BHV_KM258881_B589
ATGTTCGGGGGCGCCGTGGGCGAGCAATCCGCCCGCTACTTTCAGCGGCTGTTGCGCGAGCGGCAGCGCCGCGCTGCGGAACGGGGAGCGCGGCCCGGCGGCGGCGGCGGCGCCCGCGGGGAGGACGACGCGCGGGTCCCCTTCCTCGACTTTGCCGTTGCGGCCCCCAAGCGCCACCAGACGGTCGTCCCAGGCGTGGGCACGCTGCACGGGTACTGCGAGCTGGCGCCGCTGTTTGCCGCCACGGCCTCTCGCCTGCTACTGACGAGCCTGGCGCGCGCCGAAGCCGGGTTAAATACCGGCACCGGCGAGGCGCACGTTTCCCGGGAGCTCGCGGGGGTCCTGAGCGCCCTGCGCTTCGCGGCGCACCCGCCCGCAGAGGCGGCGGCGCACTGCAAC…
>BHV_KM258882.1_SM023
ATGTTCGGGGGCGCCGTGGGCGAGCAATCCGCCCGCTACTTTCAGCGGCTGTTGCGCGAGCGGCAGCGCCGCGCTGCGGAACGGGGAGCGCGGCCCGGCGGCGGCGGCGGCGCCCGCGGGGAGGACGACGCGCGGGTCCCCTTCCTCGACTTTGCCGTTGCGGCCCCCAAGCGCCACCAGACGGTCGTCCCAGGCGTGGGCACGCTGCACGGGTACTGCGAGCTGGCGCCGCTGTTTGCCGCCACGGCCTCTCGCCTGCTACTGACGAGCCTGGCGCGCGCCGAAGCCGGGTTAAATACCGGCACCGGCGAGGCGCACGTTTCCCGGGAGCTCGCGGGGGTCCTGAGCGCCCTGCGCTTCGCGGCGCACCCGCCCGCAGAGGCGGCGGCGCACTGCAAC…
>BHV_KM258883.1_SP1777
ATGTTCGGGGGCGCCGTGGGCGAGCAATCCGCCCGCTACTTTCAGCGGCTGTTGCGCGAGCGGCAGCGCCGCGCTGCGGAACGGGGAGCGCGGCCCGGCGGCGGCGGCGGCGCCCGCGGGGAGGACGACGCGCGGGTCCCCTTCCTCGACTTTGCCGTTGCGGCCCCCAAGCGCCACCAGACGGTCGTCCCAGGCGTGGGCACGCTGCACGGGTACTGCGAGCTGGCGCCGCTGTTTGCCGCCACGGCCTCTCGCCTGCTACTGACGAGCCTGGCGCGCGCCGAAGCCGGGTTAAATACCGGCACCGGCGAGGCGCACGTTTCCCGGGAGCTCGCGGGGGTCCTGAGCGCCCTGCGCTTCGCGGCGCACCCGCCCGCAGAGGCGGCGGCGCACTGCAAC…
>BHV_KM258880.1_K22
ATGTTCGGGGGCGCCGTGGGCGAGCAATCCGCCCGCTACTTTCAGCGGCTGTTGCGCGAGCGGCAGCGCCGCGCTGCGGAACGGGGAGCGCGGCCCGGCGGCGGCGGCGGCGCCCGCGGGGAGGACGACGCGCGGGTCCCCTTCCTCGACTTTGCCGTTGCGGCCCCCAAGCGCCACCAGACGGTCGTCCCAGGCGTGGGCACGCTGCACGGGTACTGCGAGCTGGCGCCGCTGTTTGCCGCCACGGCCTCTCGCCTGCTACTGACGAGCCTGGCGCGCGCCGAAGCCGGGTTAAATACCGGCACCGGCGAGGCGCACGTTTCCCGGGAGCTCGCGGGGGTCCTGAGCGCCCTGCGCTTCGCGGCGCACCCGCCCGCAGAGGCGGCGGCGCACTGCAAC…
>BHV_JX898220.1_97-11
ATGTTCGGGGGCGCCGTGGGCGAGCAATCCGCCCGCTACTTTCAGCGGCTGTTGCGCGAGCGGCAGCGCCGCGCTGCGGAACGGGGAGCGCGGCCCGACGGCGGCGGCGGCGCCCGCGGGGAGGACGACGCGCGGGTCCCCTTCCTCGACTTTGCCGTTGCGGCCCCCAAGCGCCACCAGACGGTCGTCCCAGGCGTGGGCACGCTGCACGGGTACTGCGAGCTGGCGCCGCTGTTTGCCGCCACGGCCTCTCGCCTGCTACTGACGAGCATGGCGCGCGCCGAAGCCGGGTTAAATACCGGCACCGGCGAGGCGCACGTTTCCCGGGAGCTCGCGGGGGTCTTGAGCGCCCTGCGCTTCGCGGCGCACCCGCCCGCAGAGGCGGCGGCGCACTGCAAC…
>BHV_MH791339.1_C45
ATGTTCGGGGGCGCCGTGGGCGAGCAATCCGCCCGCTACTTTCAGCGGCTGTTGCGCGAGCGGCAGCGCCGCGCTGCGGAACGGGGAGCGCGGCCCGACGGCGGCGGCGGCGCCCGCGGGGAGGACGACGCGCGGGTCCCCTTCCTCGACTTTGCCGTTGCGGCCCCCAAGCGCCACCAGACGGTCGTCCCAGGCGTGGGCACGCTGCACGGGTACTGCGAGCTGGCGCCGCTGTTTGCCGCCACGGCCTCTCGCCTGCTACTGACGAGCATGGCGCGCGCCGAAGCCGGGTTAAATACCGGCACCGGCGAGGCGCACGTTTCCCGGGAGCTCGCGGGGGTCTTGAGCGCCCTGCGCTTCGCGGCGCACCCGCCCGCAGAGGCGGCGGCGCACTGCAAC…
>BHV_KU198480.1_Cooper
ATGTTCGGGGGCGCCGTGGGCGAGCAATCCGCCCGCTACTTTCAGCGGCTGTTGCGCGAGCGGCAGCGCCGCGCTGCGGAACGGGGAGCGCGGCCCGACGGCGGCGGCGGCGCCCGCGGGGAGGACGACGCGCGGGTCCCCTTCCTCGACTTTGCCGTTGCGGCCCCCAAGCGCCACCAGACGGTCGTCCCAGGCGTGGGCACGCTGCACGGGTACTGCGAGCTGGCGCCGCTGTTTGCCGCCACGGCCTCTCGCCTGCTACTGACGAGCATGGCGCGCGCCGAAGCCGGGTTAAATACCGGCACCGGCGAGGCGCACGTTTCCCGGGAGCTCGCGGGGGTCTTGAGCGCCCTGCGCTTCGCGGCGCACCCGCCCGCAGAGGCGGCGGCGCACTGCAAC…
>BHV_MH791341.1_C47
ATGTTCGGGGGCGCCGTGGGCGAGCAATCCGCCCGCTACTTTCAGCGGCTGTTGCGCGAGCGGCAGCGCCGCGCTGCGGAACGGGGAGCGCGGCCCGACGGCGGCGGCGGCGCCCGCGGGGAGGACGACGCGCGGGTCCCCTTCCTCGACTTTGCCGTTGCGGCCCCCAAGCGCCACCAGACGGTCGTCCCAGGCGTGGGCACGCTGCACGGGTACTGCGAGCTGGCGCCGCTGTTTGCCGCCACGGCCTCTCGCCTGCTACTGACGAGCATGGCGCGCGCCGAAGCCGGGTTAAATACCGGCACCGGCGAGGCGCACGTTTCCCGGGAGCTCGCGGGGGTCTTGAGCGCCCTGCGCTTCGCGGCGCACCCGCCCGCAGAGGCGGCGGCGCACTGCAAC…
>BHV_MF421714.1_ATCC:VR-188
ATGTTCGGGGGCGCCGTGGGCGAGCAATCCGCCCGCTACTTTCAGCGGCTGTTGCGCGAGCGGCAGCGCCGCGCTGCGGAACGGGGAGCGCGGCCCGACGGCGGCGGCGGCGCCCGCGGGGAGGACGACGCGCGGGTCCCCTTCCTCGACTTTGCCGTTGCGGCCCCCAAGCGCCACCAGACGGTCGTCCCAGGCGTGGGCACGCTGCACGGGTACTGCGAGCTGGCGCCGCTGTTTGCCGCCACGGCCTCTCGCCTGCTACTGACGAGCATGGCGCGCGCCGAAGCCGGGTTAAATACCGGCACCGGCGAGGCGCACGTTTCCCGGGAGCTCGCGGGGGTCTTGAGCGCCCTGCGCTTCGCGGCGCACCCGCCCGCAGAGGCGGCGGCGCACTGCAAC…
>BHV_MH751900.1_C29
ATGTTCGGGGGCGCCGTGGGCGAGCAATCCGCCCGCTACTTTCAGCGGCTGTTGCGCGAGCGGCAGCGCCGCGCTGCGGAACGGGGAGCGCGGCCCGACGGCGGCGGCGGCGCCCGCGGGGAGGACGACGCGCGGGTCCCCTTCCTCGACTTTGCCGTTGCGGCCCCCAAGCGCCACCAGACGGTCGTCCCAGGCGTGGGCACGCTGCACGGGTACTGCGAGCTGGCGCCGCTGTTTGCCGCCACGGCCTCTCGCCTGCTACTGACGAGCATGGCGCGCGCCGAAGCCGGGTTAAATACCGGCACCGGCGAGGCGCACGTTTCCCGGGAGCTCGCGGGGGTCTTGAGCGCCCTGCGCTTCGTGGCGCACCCGCCCGCAGAGGCGGCGGCGCACTGCAAC…
EHV-1 terminase
>EHV_1_AB992258.1_HH1
ATGTTTGGTAGGGTGCTGGGCAGGGAGACCGTCCAGTATTTTGAAGCGCTGCGGCGAGAGGTCCAAGCGCGTCGAGGGGCCAAAAACAGAGCCGCGGAAGCTCAAAATGGTGGAGAGGATGATGCGAAAACGGCCTTTCTCAACTTTGCGATTCCTACTCCCCAGCGCCACCAGACCGTCGTTCCTGGGGTAGGGACGTTACACGACTGCTGCGAGACCGCGCAAATATTTGCTTCTGTGGCTAGGAGGCTGCTGTTTAGAAGCCTGTCAAAATGGCAGAGCGGAGAGGCGAGAGAACGGTTAGACCCGGCCTCCGTGGAGGCTTATGTGGACCCCAAGGTGCGACAGGCTCTTAAGACTATCTCCTTTGTCGAGTACAGCGACGATGAGGCGCGCTCG…
>EHV_1_KF644575.1_94-137
ATGTTTGGTAGGGTGCTGGGCAGGGAGACCGTCCAGTATTTTGAAGCGCTGCGGCGAGAGGTCCAAGCGCGTCGAGGGGCCAAAAACAGAGTCGCGGAAGCTCAAAATGGTGGAGAGGATGATGCGAAAACGGCCTTTCTCAACTTTGCTATTCCTACTCCCCAGCGCCACCAGACCGTCGTTCCGGGGGTAGGGACGTTACACGACTGCTGCGAGACCGCGCAAATATTTGCTTCTGTGGCAAGGAGGCTGCTGTTTAGAAGCCTGTCAAAATGGCAGAGCGGAGAGGCGAGAGAACGGTTAGACCCGGCCTCCGTGGAGGCTTATGTGGACCCCAAGGTGCGACAGGCTCTTAAGACTATCTCCTTTGTCGAGTACAGCGACGATGAGGCGCGCTCG…
>EHV_1_KF644580.1_T-529_10/84
ATGTTTGGTAGGGTGCTGGGCAGGGAGACCGTCCAGTATTTTGAAGCGCTGCGGCGAGAGGTCCAAGCGCGTCGAGGGGCCAAAAACAGAGTCGCGGAAGCTCAAAATGGTGGAGAGGATGATGCGAAAACGGCCTTTCTCAACTTTGCTATTCCTACTCCCCAGCGCCACCAGACCGTCGTTCCGGGGGTAGGGACGTTACACGACTGCTGCGAGACCGCGCAAATATTTGCTTCTGTGGCAAGGAGGCTGCTGTTTAGAAGCCTGTCAAAATGGCAGAGCGGAGAGGCGAGAGAACGGTTAGACCCGGCCTCCGTGGAGGCTTATGTGGACCCCAAGGTGCGACAGGCTCTTAAGACTATCTCCTTTGTCGAGTACAGCGACGATGAGGCGCGCTCG…
>EHV_1_KM593996.1_T953
ATGTTTGGTAGGGTGCTGGGCAGGGAGACCGTCCAGTATTTTGAAGCGCTGCGGCGAGAGGTCCAAGCGCGTCGAGGGGCCAAAAACAGAGCCGCGGAAGCTCAAAATGGTGGAGAGGATGATGCGAAAACGGCCTTTCTCAACTTTGCGATTCCTACTCCCCAGCGCCACCAGACCGTCGTTCCTGGGGTAGGGACGTTACACGACTGCTGCGAGACCGCGCAAATATTTGCTTCTGTGGCTAGGAGGCTGCTGTTTAGAAGCCTGTCAAAATGGCAGAGCGGAGAGGCGAGAGAACGGTTAGACCCGGCCTCCGTGGAGGCTTATGTGGACCCCAAGGTGCGACAGGCTCTTAAGACTATCTCCTTTGTCGAGTACAGCGACGATGAGGCGCGCTCG…
>EHV_1_KP975078.1
ATGTTTGGTAGGGTGCTGGGCAGGGAGACCGTCCAGTATTTTGAAGCGCTGCGGCGAGAGGTCCAAGCGCGTCGAGGGGCCAAAAACAGAGCCGCGGAAGCTCAAAATGGTGGAGAGGATGATGCGAAAACGGCCTTTCTCAACTTTGCGATTCCTACTCCCCAGCGCCACCAGACCGTCGTTCCTGGGGTAGGGACGTTACACGACTGCTGCGAGACCGCGCAAATATTTGCTTCTGTGGCTAGGAGGCTGCTGTTTAGAAGCCTGTCAAAATGGCAGAGCGGAGAGGCGAGAGAACGGTTAGACCCGGCCTCCGTGGAGGCTTATGTGGACCCCAAGGTGCGACAGGCTCTTAAGACTATCTCCTTTGTCGAGTACAGCGACGATGAGGCGCGCTCG…
>EHV_1_NC_001491.2
ATGTTTGGTAGGGTGCTGGGCAGGGAGACCGTCCAGTATTTTGAAGCGCTGCGGCGAGAGGTCCAAGCGCGTCGAGGGGCCAAAAACAGAGCCGCGGAAGCTCAAAATGGTGGAGAGGATGATGCGAAAACGGCCTTTCTCAACTTTGCGATTCCTACTCCCCAGCGCCACCAGACCGTCGTTCCTGGGGTAGGGACGTTACACGACTGCTGCGAGACCGCGCAAATATTTGCTTCTGTGGCTAGGAGGCTGCTGTTTAGAAGCCTGTCAAAATGGCAGAGCGGAGAGGCGAGAGAACGGTTAGACCCGGCCTCCGTGGAGGCTTATGTGGACCCCAAGGTGCGACAGGCTCTTAAGACTATCTCCTTTGTCGAGTACAGCGACGATGAGGCGCGCTCG…
>EHV-1_KF644574.1_T-616
ATGTTTGGTAGGGTGCTGGGCAGGGAGACCGTCCAGTATTTTGAAGCGCTGCGGCGAGAGGTCCAAGCGCGTCGAGGGGCCAAAAACAGAGTCGCGGAAGCTCAAAATGGTGGAGAGGATGATGCGAAAACGGCCTTTCTCAACTTTGCTATTCCTACTCCCCAGCGCCACCAGACCGTCGTTCCGGGGGTAGGGACGTTACACGACTGCTGCGAGACCGCGCAAATATTTGCTTCTGTGGCGAGGAGGCTGCTGTTTAGAAGCCTGTCAAAATGGCAGAGCGGAGAGGCGAGAGAACGGTTAGACCCGGCCTCCGTGGAGGCTTATGTGGACCCCAAGGTGCGACAGGCTCTTAAAACTATCTCCTTTGTCGAGTACAGCGACGACGAGGCGCGCTCG…
>EHV-1_LC193725.1
ATGTTTGGTAGGGTGCTGGGCAGGGAGACCGTCCAGTATTTTGAAGCGCTGCGGCGAGAGGTCCAAGCGCGTCGAGGGGCCAAAAACAGAGCCGCGGAAGCTCAAAATGGTGGAGAGGATGATGCGAAAACGGCCTTTCTCAACTTTGCGATTCCTACTCCCCAGCGCCACCAGACCGTCGTTCCTGGGGTAGGGACGTTACACGACTGCTGCGAGACCGCGCAAATATTTGCTTCTGTGGCTAGGAGGCTGCTGTTTAGAAGCCTGTCAAAATGGCAGAGCGGAGAGGCGAGAGAACGGTTAGACCCGGCCTCCGTGGAGGCTTATGTGGACCCCAAGGTGCGACAGGCTCTTAAGACTATCTCCTTTGTCGAGTACAGCGACGATGAGGCGCGCTCG…
>EHV-1_MF975655.1_KyA
ATGTTTGGTAGGGTGCTGGGCAGGGAGACCGTCCAGTATTTTGAAGCGCTGCGGCGAGAGGTCCAAGCGCGTCGAGGGGCCAAAAACAGAGCCGCGGAAGCTCAAAATGGTGGAGAGGATGATGCGAAAACGGCCTTTCTCAACTTTGCGATTCCTACTCCCCAGCGCCACCAGACCGTCGTTCCTGGGGTAGGGACGTTACACGACTGCTGCGAGACCGCGCAAATATTTGCTTCTGTGGCTAGGAGGCTGCTGTTTAGAAGCCTGTCAAAATGGCAGAGCGGAGAGGCGAGAGAACGGTTAGACCCGGCCTCCGTGGAGGCTTATGTGGACCCCAAGGTGCGACAGGCTCTTAAGACTATCTCCTTTGTCGAGTACAGCGACGATGAGGCGCGCTCG…
>EHV-1_MF975656.1_RacL11
ATGTTTGGTAGGGTGCTGGGCAGGGAGACCGTCCAGTATTTTGAAGCGCTGCGGCGAGAGGTCCAAGCGCGTCGAGGGGCCAAAAACAGAGCCGCGGAAGCTCAAAATGGTGGAGAGGATGATGCGAAAACGGCCTTTCTCAACTTTGCGATTCCTACTCCCCAGCGCCACCAGACCGTCGTTCCTGGGGTAGGGACGTTACACGACTGCTGCGAGACCGCGCAAATATTTGCTTCTGTGGCTAGGAGGCTGCTGTTTAGAAGCCTGTCAAAATGGCAGAGCGGAGAGGCGAGAGAACGGTTAGACCCGGCCTCCGTGGAGGCTTATGTGGACCCCAAGGTGCGACAGGCTCTTAAGACTATCTCCTTTGTCGAGTACAGCGACGATGAGGCGCGCTCG…
HHV-3 terminase
>HHV_3_KY037797.1_278
ATGTCATTGATAATGTTTGGTCGTACGCTTGGTGAAGAATCTGTAAGATATTTTGAACGTCTAAAGCGTCGTAGGGATGAACGCTTTGGGACGTTGGAATCCCCTACCCCGTGTTCCACGCGGCAAGGGTCTCTGGGAAACGCAACCCAAATCCCGTTTCTGAATTTTGCTATAGATGTAACCCGACGTCATCAGGCCGTTATTCCCGGAATTGGAACGCTTCACAACTGTTGTGAATATATTCCACTGTTCTCGGCTACTGCTCGACGGGCAATGTTTGGCGCGTTTCTATCGTCAACAGGGTACAACTGTACCCCCAATGTAGTTTTGAAACCATGGCGATATTCGGTAAATGCAAACGTAAGCCCTGAATTAAAAAAGGCTGTCAGTAGTGTACAG…
>HHV_3_KY037798.1
ATGTCATTGATAATGTTTGGTCGTACGCTTGGTGAAGAATCTGTAAGATATTTTGAACGTCTAAAGCGTCGTAGGGATGAACGCTTTGGGACGTTGGAGTCCCCTACCCCGTGTTCCACGCGGCAAGGGTCTCTGGGAAACGCAACCCAAATCCCGTTTCTGAATTTTGCTATAGATGTAACCCGACGTCATCAGGCCGTTATTCCCGGAATTGGAACGCTTCACAACTGTTGTGAATATATTCCACTGTTCTCGGCTACTGCTCGACGGGCAATGTTTGGCGCGTTTCTATCATCAACAGGGTACAACTGTACCCCCAATGTAGTTTTGAAACCATGGCGATATTCGGTAAATGCAAACGTAAGCCCTGAATTAAAAAAGGCTGTCAGTAGTGTACAG…
>HHV_3_MF898328.1_
ATGTCATTGATAATGTTTGGTCGTACGCTTGGTGAAGAATCTGTAAGATATTTTGAACGTCTAAAGCGTCGTAGGGATGAACGCTTTGGGACGTTGGAGTCCCCTACCCCGTGTTCCACGCGGCAAGGGTCTCTGGGAAACGCAACCCAAATCCCGTTTCTGAATTTTGCTATAGATGTAACCCGACGTCATCAGGCCGTTATTCCCGGAATTGGAACGCTTCACAACTGTTGTGAATATATTCCACTGTTCTCGGCTACTGCTCGACGGGCAATGTTTGGCGCGTTTCTATCGTCAACAGGGTACAACTGTACCCCCAATGTAGTTTTGAAACCATGGCGATATTCGGTAAATGCAAACGTAAGCCCYGAATTAAAAAAGGCTGTCAGTAGTGTACAG…
>HHV_3_MH709372.1_KPZ13-316
ATGTCATTGATAATGTTTGGTCGTACGCTTGGTGAAGAATCTGTAAGATATTTTGAACGTCTAAAGCGTCGTAGGGATGAACGCTTTGGGACGTTGGAGTCCCCTACCCCGTGTTCCACGCGGCAAGGGTCTCTGGGAAACGCAACCCAAATCCCGTTTCTGAATTTTGCTATAGATGTAACCCGACGTCATCAGGCCGTTATTCCCGGAATTGGAACGCTTCACAACTGTTGTGAATATATTCCACTGTTCTCGGCTACTGCTCGACGGGCAATGTTTGGCGCGTTTCTATCGTCAACAGGGTACAACTGTACCCCCAATGTAGTTTTGAAACCATGGCGATATTCGGTAAATGCAAACGTAAGCCCTGAATTAAAAAAGGCTGTCAGTAGTGTACAG…
>HHV_3_MH709373.1_KPZ13-319
ATGTCATTGATAATGTTTGGTCGTACGCTTGGTGAAGAATCTGTAAGATATTTTGAACGTCTAAAGCGTCGTAGGGATGAACGCTTTGGGACGTTGGAGTCCCCTACCCCGTGTTCCACGCGGCAAGGGTCTCTGGGAAACGCAACCCAAATCCCGTTTCTGAATTTTGCTATAGATGTAACCCGACGTCATCAGGCCGTTATTCCCGGAATTGGAACGCTTCACAACTGTTGTGAATATATTCCACTGTTCTCGGCTACTGCTCGACGGGCAATGTTTGGCGCGTTTCTATCGTCAACAGGGTACAACTGTACCCCCAATGTAGTTTTGAAACCATGGCGATATTCGGTAAATGCAAACGTAAGCCCTGAATTAAAAAAGGCTGTCAGTAGTGTACAG…
>HHV_3_MH709374.1_KPZ13-344
ATGTCATTGATAATGTTTGGTCGTACGCTTGGTGAAGAATCTGTAAGATATTTTGAACGTCTAAAGCGTCGTAGGGATGAACGCTTTGGGACGTTGGAGTCCCCTACCCCGTGTTCCACGCGGCAAGGGTCTCTGGGAAACGCAACCCAAATCCCGTTTCTGAATTTTGCTATAGATGTAACCCGACGTCATCAGGCCGTTATTCCCGGAATTGGAACGCTTCACAACTGTTGTGAATATATTCCACTGTTCTCGGCTACTGCTCGACGGGCAATGTTTGGCGCGTTTCTATCGTCAACAGGGTACAACTGTACCCCCAATGTAGTTTTGAAACCATGGCGATATTCGGTAAATGCAAACGTAAGCCCTGAATTAAAAAAGGCTGTCAGTAGTGTACAG…
>HHV_3_MH709375.1_KPZ13-353
ATGTCATTGATAATGTTTGGTCGTACGCTTGGTGAAGAATCTGTAAGATATTTTGAACGTCTAAAGCGTCGTAGGGATGAACGCTTTGGGACGTTGGAGTCCCCTACCCCGTGTTCCACGCGGCAAGGGTCTCTGGGAAACGCAACCCAAATCCCGTTTCTGAATTTTGCTATAGATGTAACCCGACGTCATCAGGCCGTTATTCCCGGAATTGGAACGCTTCACAACTGTTGTGAATATATTCCACTGTTCTCGGCTACTGCTCGACGGGCAATGTTTGGCGCGTTTCTATCGTCAACAGGGTACAACTGTACCCCCAATGTAGTTTTGAAACCATGGCGATATTCGGTAAATGCAAACGTAAGCCCTGAATTAAAAAAGGCTGTCAGTAGTGTACAG…
>HHV_3_MH709376.1_KPZ13-372
ATGTCATTGATAATGTTTGGTCGTACGCTTGGTGAAGAATCTGTAAGATATTTTGAACGTCTAAAGCGTCGTAGGGATGAACGCTTTGGGACGTTGGAGTCCCCTACCCCGTGTTCCACGCGGCAAGGGTCTCTGGGAAACGCAACCCAAATCCCGTTTCTGAATTTTGCTATAGATGTAACCCGACGTCATCAGGCCGTTATTCCCGGAATTGGAACGCTTCACAACTGTTGTGAATATATTCCACTGTTCTCGGCTACTGCTCGACGGGCAATGTTTGGCGCGTTTCTATCGTCAACAGGGTACAACTGTACCCCCAATGTAGTTTTGAAACCATGGCGATATTCGGTAAATGCAAACGTAAGCCCTGAATTAAAAAAGGCTGTCAGTAGTGTACAG…
>HHV_3_MH709377.1_KPZ13-382
ATGTCATTGATAATGTTTGGTCGTACGCTTGGTGAAGAATCTGTAAGATATTTTGAACGTCTAAAGCGTCGTAGGGATGAACGCTTTGGGACGTTGGAGTCCCCTACCCCGTGTTCCACGCGGCAAGGGTCTCTGGGAAACGCAACCCAAATCCCGTTTCTGAATTTTGCTATAGATGTAACCCGACGTCATCAGGCCGTTATTCCCGGAATTGGAACGCTTCACAACTGTTGTGAATATATTCCACTGTTCTCGGCTACTGCTCGACGGGCAATGTTTGGCGCGTTTCTATCGTCAACAGGGTACAACTGTACCCCCAATGTAGTTTTGAAACCATGGCGATATTCGGTAAATGCAAACGTAAGCCCTGAATTAAAAAAGGCTGTCAGTAGTGTACAG…
>HHV-3_KY037796.1_092
ATGTCATTGATAATGTTTGGTCGTACGCTTGGTGAAGAATCTGTAAGATATTTTGAACGTCTAAAGCGTCGTAGGGATGAACGCTTTGGGACGTTGGAGTCCCCTACCCCGTGTTCCACGCGGCAAGGGTCTCTGGGAAACGCAACCCAAATCCCGTTTCTGAATTTTGCTATAGATGTAACCCGACGTCATCAGGCCGTTATTCCCGGAATTGGAACGCTTCACAACTGTTGTGAATATATTCCACTGTTCTCGGCTACTGCTCGACGGGCAATGTTTGGCGCGTTTCTATCGTCAACAGGGTACAACTGTACCCCCAATGTAGTTTTGAAACCATGGCGATATTCGGTAAATGCAAACGTAAGCCCTGAATTAAAAAAGGCTGTCAGTAGTGTACAG…
FHV-1 terminase
>FHV-1_MH070348.1_KANS_02
ATGTTCGGTAGATCACTTAATGAGCAAACCGTCGGATATTTTGAATCTTTAAAAAGGGAACGTCAAGCCCGTCTAGGTTCCCTCCGTGAAATCACGGAGGGATCGACGGATGTAGACGACGATACCCGTGTACCCTTTTTTAATTTCTCGATATCGACACCCCAGCGCCACCAGACCGTTGTACCCGCGGTGGGAGCTCTACACGACTGCTGTGAAAGCGCACCTATTTTCTCTTGCATAGCACGGCAGTTGCTTTTTACTAGCATGGTCCGGAAGCGAATCAGCAACGACGACACTGGGGAGGAGGCGGTGTCCGGTTCGGTTTTGACAGCGGATATGTTACAGACGATTCAGGGACTCACGTTCACCAAAAATGATAATACCTCAAGTAGCGCATAT…
>FHV-1_MH070347.1_MILW_11
ATGTTCGGTAGATCACTTAATGAGCAAACCGTCGGATATTTTGAATCTTTAAAAAGGGAACGTCAAGCCCGTCTAGGTTCCCTCCGTGAAATCACGGAGGGATCGACGGATGTAGACGACGATACCCGTGTACCCTTTTTTAATTTCTCGATATCGACACCCCAGCGCCACCAGACCGTTGTACCCGCGGTGGGAGCTCTACACGACTGCTGTGAAAGCGCACCTATTTTCTCTTGCATAGCACGGCAGTTGCTTTTTACTAGCATGGTCCGGAAGCGAATCAGCAACGACGACACTGGGGAGGAGGCGGTGTCCGGTTCGGTTTTGACAGCGGATATGTTACAGACGATTCAGGGACTCACGTTCACCAAAAATGATAATACCTCAAGTAGCGCATAT…
>FHV-1_MH070345.1_WASH_03
ATGTTCGGTAGATCACTTAATGAGCAAACCGTCGGATATTTTGAATCTTTAAAAAGGGAACGTCAAGCCCGTCTAGGTTCCCTCCGTGAAATCACGGAGGGATCGACGGATGTAGACGACGATACCCGTGTACCCTTTTTTAATTTCTCGATATCGACACCCCAGCGCCACCAGACCGTTGTACCCGCGGTGGGAGCTCTACACGACTGCTGTGAAAGCGCACCTATTTTCTCTTGCATAGCACGGCAGTTGCTTTTTACTAGCATGGTCCGGAAGCGAATCAGCAACGACGACACTGGGGAGGAGGCGGTGTCCGGTTCGGTTTTGACAGCGGATATGTTACAGACGATTCAGGGACTCACGTTCACCAAAAATGATAATACCTCAAGTAGCGCATAT…
>FHV-1_MH070343.1_NEWY_03
ATGTTCGGTAGATCACTTAATGAGCAAACCGTCGGATATTTTGAATCTTTAAAAAGGGAACGTCAAGCCCGTCTAGGTTCCCTCCGTGAAATCACGGAGGGATCGACGGATGTAGACGACGATACCCGTGTACCCTTTTTTAATTTCTCGATATCGACACCCCAGCGCCACCAGACCGTTGTACCCGCGGTGGGAGCTCTACACGACTGCTGTGAAAGCGCACCTATTTTCTCTTGCATAGCACGGCAGTTGCTTTTTACTAGCATGGTCCGGAAGCGAATCAGCAACGACGACACTGGGGAGGAGGCGGTGTCCGGTTCGGTTTTGACAGCGGATATGTTACAGACGATTCAGGGACTCACGTTCACCAAAAATGATAATACCTCAAGTAGCGCATAT…
>FHV-1_MH070342.1_MILW_02
ATGTTCGGTAGATCACTTAATGAGCAAACCGTCGGATATTTTGAATCTTTAAAAAGGGAACGTCAAGCCCGTCTAGGTTCCCTCCGTGAAATCACGGAGGGATCGACGGATGTAGACGACGATACCCGTGTACCCTTTTTTAATTTCTCGATATCGACACCCCAGCGCCACCAGACCGTTGTACCCGCGGTGGGAGCTCTACACGACTGCTGTGAAAGCGCACCTATTTTCTCTTGCATAGCACGGCAGTTGCTTTTTACTAGCATGGTCCGGAAGCGAATCAGCAACGACGACACTGGGGAGGAGGCGGTGTCCGGTTCGGTTTTGACAGCGGATATGTTACAGACGATTCAGGGACTCACGTTCACCAAAAATGATAATACCTCAAGTAGCGCATAT…
>FHV-1_MH070330.1_SANJ_01
ATGTTCGGTAGATCACTTAATGAGCAAACCGTCGGATATTTTGAATCTTTAAAAAGGGAACGTCAAGCCCGTCTAGGTTCCCTCCGTGAAATCACGGAGGGATCGACGGATGTAGACGACGATACCCGTGTACCCTTTTTTAATTTCTCGATATCGACACCCCAGCGCCACCAGACCGTTGTACCCGCGGTGGGAGCTCTACACGACTGCTGTGAAAGCGCACCTATTTTCTCTTGCATAGCACGGCAGTTGCTTTTTACTAGCATGGTCCGGAAGCGAATCAGCAACGACGACACTGGGGAGGAGGCGGTGTCCGGTTCGGTTTTGACAGCGGATATGTTACAGACGATTCAGGGACTCACGTTCACCAAAAATGATAATACCTCAAGTAGCGCATAT…
>FHV-1_MH070326.1_CALI_11
ATGTTCGGTAGATCACTTAATGAGCAAACCGTCGGATATTTTGAATCTTTAAAAAGGGAACGTCAAGCCCGTCTAGGTTCCCTCCGTGAAATCACGGAGGGATCGACGGATGTAGACGACGATACCCGTGTACCCTTTTTTAATTTCTCGATATCGACACCCCAGCGCCACCAGACCGTTGTACCCGCGGTGGGAGCTCTACACGACTGCTGTGAAAGCGCACCTATTTTCTCTTGCATAGCACGGCAGTTGCTTTTTACTAGCATGGTCCGGAAGCGAATCAGCAACGACGACACTGGGGAGGAGGCGGTGTCCGGTTCGGTTTTGACAGCGGATATGTTACAGACGATTCAGGGACTCACGTTCACCAAAAATGATAATACCTCAAGTAGCGCATAT…
>FHV-1_MH070327.1_FLOR_05
ATGTTCGGTAGATCACTTAATGAGCAAACCGTCGGATATTTTGAATCTTTAAAAAGGGAACGTCAAGCCCGTCTAGGTTCCCTCCGTGAAATCACGGAGGGATCGACGGATGTAGACGACGATACCCGTGTACCCTTTTTTAATTTCTCGATATCGACACCCCAGCGCCACCAGACCGTTGTACCCGCGGTGGGAGCTCTACACGACTGCTGTGAAAGCGCACCTATTTTCTCTTGCATAGCACGGCAGTTGCTTTTTACTAGCATGGTCCGGAAGCGAATCAGCAACGACGACACTGGGGAGGAGGCGGTGTCCGGTTCGGTTTTGACAGCGGATATGTTACAGACGATTCAGGGACTCACGTTCACCAAAAATGATAATACCTCAAGTAGCGCATAT…
>FHV-1_KR381802.1_3227-05
ATGTTCGGTAGATCACTTAATGAGCAAACCGTCGGATATTTTGAATCTTTAAAAAGGGAACGTCAAGCCCGTCTAGGTTCCCTCCGTGAAATCACGGAGGGATCGACGGATGTAGACGACGATACCCGTGTACCCTTTTTTAATTTCTCGATATCGACACCCCAGCGCCACCAGACCGTTGTACCCGCGGTGGGAGCTCTACACGACTGCTGTGAAAGCGCACCTATTTTCTCTTGCATAGCACGGCAGTTGCTTTTTACTAGCATGGTCCGGAAGCGAATCAGCAACGACGACACTGGGGAGGAGGCGGTGTCCGGTTCGGTTTTGACAGCGGATATGTTACAGACGATTCAGGGACTCACGTTCACCAAAAATGATAATACCTCAAGTAGCGCATAT…
>FHV-1_KR381779.1_729-83
ATGTTCGGTAGATCACTTAATGAGCAAACCGTCGGATATTTTGAATCTTTAAAAAGGGAACGTCAAGCCCGTCTAGGTTCCCTCCGTGAAATCACGGAGGGATCGACGGATGTAGACGACGATACCCGTGTACCCTTTTTTAATTTCTCGATATCGACACCCCAGCGCCACCAGACCGTTGTACCCGCGGTGGGAGCTCTACACGACTGCTGTGAAAGCGCACCTATTTTCTCTTGCATAGCACGGCAGTTGCTTTTTACTAGCATGGTCCGGAAGCGAATCAGCAACGACGACACTGGGGAGGAGGCGGTGTCCGGTTCGGTTTTGACAGCGGATATGTTACAGACGATTCAGGGACTCACGTTCACCAAAAATGATAATACCTCAAGTAGCGCATAT…
HHV-5 terminase
>HCMV_MF084223.1_LON1
ATGTTGCGCGGAGATTCGGCCGCCAAGATCCAGGAGCGCTACGCGGAGCTGCAGAAGCGCAAGAGCCACCCCACCTCCTGCATCTCCACGGCCTTCACCAATGTGGCGGCGCTGTGCCGCAAGCGCTACCAGATGATGCACCCCGAACTCGGGCTGGCCCACTCGTGCAACGAGGCCTTCCTGCCGCTCATGGCCTTCTGCGGCCGCCACCGCGACTACAACTCGCCCGAGGAAAGCCAGCGCGAGCTGCTGTTTCACGAGCGCCTCAAGAGTGCGCTCGATGAACTGACGTTTCGCCCGTGCTCCGAGGAGCAGCGCGCCTCCTACCAGAAGCTGGACGCGTTGACCGAGCTCTACCGCGATCCGCAGTTTCAGCAGATCAACAACTTCATGACCGAC…
>HCMV_MN274568.1_H2
ATGTTGCGCGGAGATTCGGCCGCCAAGATCCAGGAGCGCTACGCGGAGCTGCAGAAGCGCAAGAGCCACCCCACCTCCTGCATTTCCACGGCCTTCACCAATGTGGCGGCGCTGTGCCGCAAGCGCTACCAGATGATGCACCCCGAACTCGGGCTGGCCCACTCGTGCAACGAGGCCTTCCTGCCGCTCATGGCCTTCTGCGGCCGCCACCGCGACTACAACTCGCCCGAGGAAAGCCAGCGCGAGCTGCTGTTTCACGAGCGCCTCAAGAGTGCGCTCAATGAACTGACGTTTCGCCCGTGCTCCGAGGAGCAGCGCGCCTCCTACCAGAAGCTGGACGCGTTGACCGAGCTCTACCGCGATCCGCAGTTTCAGCAGATCAACAACTTCATGACCGAC…
>HCMV_MF783090.1_Toledo-p7_majority
ATGTTGCGCGGAGATTCGGCCGCCAAGATCCAGGAGCGCTACGCGGAGCTGCAGAAGCGCAAGAGCCACCCCACCTCCTGCATCTCCACGGCCTTCACCAATGTGGCGGCGCTGTGCCGCAAGCGCTACCAGATGATGCACCCCGAACTCGGGCTGGCCCACTCGTGCAACGAGGCCTTCCTGCCGCTCATGGCCTTCTGCGGCCGCCACCGCGACTACAACTCGCCCGAGGAAAGCCAGCGCGAGCTGCTGTTTCACGAGCGCCTCAAGAGCGCGCTCGATGAACTGACGTTTCGCCCGTGCTCCGAGGAGCAGCGCGCCTCCTACCAGAAGCTGGACGCGTTGACCGAGCTCTACCGCGATCCGCAGTTTCAGCAGATCAACAACTTCATGACCGAC…
>HCMV_KY490064.1_PRA2
ATGTTGCGCGGAGATTCGGCCGCCAAGATCCAGGAGCGCTACGCGGAGCTGCAGAAGCGCAAGAGCCACCCCACCTCCTGCATCTCCACGGCCTTCACCAATGTGGCGGCGCTGTGCCGCAAGCGCTACCAGATGATGCACCCCGAACTCGGGCTGGCCCACTCGTGCAACGAGGCCTTCCTGCCGCTCATGGCCTTCTGCGGCCGCCACCGCGACTACAACTCGCCCGAGGAAAGCCAGCGCGAGCTGCTGTTTCACGAGCGCCTCAAGAGTGCGCTCGATGAACTGACGTTTCGCCCGTGCTCCGAGGAGCAGCGCGCCTCCTACCAGAAGCTGGACGCGTTGACCGAGCTCTACCGCGATCCGCAGTTTCAGCAGATCAACAACTTCATGACCGAC…
>HCMV_MF783093.1_TAR_Toledo-P
ATGTTGCGCGGAGATTCGGCCGCCAAGATCCAGGAGCGCTACGCGGAGCTGCAGAAGCGCAAGAGCCACCCCACCTCCTGCATCTCCACGGCCTTCACCAATGTGGCGGCGCTGTGCCGCAAGCGCTACCAGATGATGCACCCCGAACTCGGGCTGGCCCACTCGTGCAACGAGGCCTTCCTGCCGCTCATGGCCTTCTGCGGCCGCCACCGCGACTACAACTCGCCCGAGGAAAGCCAGCGCGAGCTGCTGTTTCACGAGCGCCTCAAGAGCGCGCTCGATGAACTGACGTTTCGCCCGTGCTCCGAGGAGCAGCGCGCCTCCTACCAGAAGCTGGACGCGTTGACCGAGCTCTACCGCGATCCGCAGTTTCAGCAGATCAACAACTTCATGACCGAC…
>HCMV_KT726953.2_UK/Lon9/Urine/2012
ATGTTGCGCGGAGACTCGGCCGCCAAGATCCAGGAGCGCTACGCGGAGCTGCAGAAGCGCAAGAGCCACCCCACCTCCTGCATCTCCACGGCCTTCACCAATGTGGCGGCGCTGTGCCGCAAGCGCTACCAGATGATGCACCCCGAACTCGGGCTGGCCCACTCGTGCAACGAGGCCTTCCTGCCGCTCATGGCCTTCTGCGGCCGCCACCGCGACTACAACTCGCCCGAGGAAAGCCAGCGCGAGCTGCTGTTTCACGAGCGCCTCAAGAGCGCGCTCGATAAACTGACGTTTCGCCCGTGCTCCGAGGAGCAGCGCGCCTCCTACCAGAAGCTGGACGCGTTGACCGAGCTCTACCGCGATCCGCAGTTTCAGCAGATCAACAACTTCATGACCGAC…
>HCMV_KT726945.2_NL/Rot6/Nasal/2012
ATGTTGCGCGGAGATTCGGCCGCCAAGATCCAGGAGCGCTACGCGGAGCTGCAGAAGCGCAAGAGCCACCCCACCTCCTGCATCTCCACGGCCTTCACCAATGTGGCGGCGCTGTGCCGCAAGCGCTACCAGATGATGCACCCCGAACTCGGGCTGGCCCACTCGTGCAACGAGGCCTTCCTGCCGCTCATGGCCTTCTGCGGCCGCCACCGCGACTACAACTCGCCCGAGGAAAGCCAGCGCGAGCTGCTGTTTCACGAGCGCCTCAAGAGCGCGCTCGATGAACTGACGTTTCGCCCGTGCTCCGAGGAGCAGCGCGCCTCCTACCAGAAGCTGGACGCGTTGACCGAGCTCTACCGCGATCCGCAGTTTCAGCAGATCAACAACTTCATGACCGAC…
>HCMV_KR534209.1_JER4755
ATGTTGCGCGGAGACTCGGCCGCCAAGATCCAGGAGCGCTACGCGGAGCTGCAGAAGCGCAAGAGCCACCCCACCTCCTGCATCTCCACGGCCTTCACCAATGTGGCGGCGCTGTGCCGCAAGCGCTACCAGATGATGCACCCCGAACTCGGGCTGGCCCACTCGTGCAACGAGGCCTTCCTGCCGCTCATGGCCTTCTGCGGCCGCCACCGCGACTACAACTCGCCCGAGGAAAGCCAGCGCGAGCTGCTGTTTCACGAGCGCCTCAAGAGCGCGCTCGATGAACTGACGTTTCGCCCGTGCTCCGAGGAGCAGCGCGCCTCCTACCAGAAGCTGGACGCGTTGACCGAGCTCTACCGCGATCCGCAGTTTCAGCAGATCAACAACTTCATGACCGAC…
>HCMV_KP745685.1_CZ/3/2012
ATGTTGCGCGGAGATTCGGCCGCCAAGATCCAGGAGCGCTACGCGGAGCTGCAGAAGCGCAAGAGCCACCCCACCTCCTGCATTTCCACGGCCTTCACCAATGTGGCGGCGCTGTGCCGCAAGCGCTACCAGATGATGCACCCCGAACTCGGGCTGGCCCACTCGTGCAACGAGGCCTTCCTGCCGCTCATGGCCTTCTGCGGCCGCCACCGCGACTACAACTCGCCCGAGGAAAGCCAGCGCGAGCTGCTGTTTCACGAGCGCCTCAAGAGTGCGCTCGATGAACTGACGTTTCGTCCGTGCTCCGAGGAGCAGCGCGCCTCCTACCAGAAGCTGGACGCGTTGACCGAGCTCTACCGCGATCCGCAGTTTCAGCAGATCAACAACTTCATGACCGAC…
>HCMV_KJ872539.1_PAV16
ATGTTGCGCGGAGACTCGGCCGCCAAGATCCAGGAGCGCTACGCGGAGCTGCAGAAGCGCAAGAGCCACCCCACCTCCTGCATCTCCACGGCCTTCACCAATGTGGCGGCGCTGTGCCGCAAGCGCTACCAGATGATGCACCCCGAACTCGGGCTGGCCCACTCGTGCAACGAGGCCTTCCTGCCGCTCATGGCCTTCTGCGGCCGCCACCGCGACTACAACTCGCCCGAGGAAAGCCAGCGCGAGCTGCTGTTTCACGAGCGCCTCAAGAGCGCGCTCGATGAACTGACGTTTCGCCCGTGCTCCGAGGAGCAGCGCGCCTCCTACCAGAAGCTGGACGCGTTGACCGAGCTCTACCGCGATCCGCAGTTTCAGCAGATCAACAACTTCATGACCGAC…
HHV-4 terminase
>EBV_MK540470.1_NPCT115
ATGTCGGGGCTGCTGGCGGCGGCGTACAGCCAGGTGTACGCCCTGGCGGTTGAGCTGAGCGTGTGCGCCCGGCTGGACCCCAGGAGTCTGGACGTGGCTGCGGTGGTGCGCAACGCCGGCCTGCTGGCCGAGCTGGAGGCCATCCTCCTTCCCCGTTTGAGACGGCAGAATGACCGTGCATGCAGCGCCCTGTCCCTGGAGCTGGTGCACCTGCTAGAGAACTCGAGAGAGGCCTCTGCCGCGCTGCTCGCCCCTGGTAGAAAGGGTACCCGGGTCCCGCCTCTCCGCACCCCCTCAGTCGCGTACTCTGTGGAGTTTTACGGGGGGCATAAAGTCGATGTAAGTTTGTGCCTAATAAATGACATAGAGATTTTAATGAAGAGAATCAATAGCGTGTTT…
>EBV_MK540333.1_NPCS023
ATGTCGGGGCTGCTGGCGGCGGCGTACAGCCAGGTGTACGCCCTGGCGGTTGAGCTGAGCGTGTGCGCCCGGCTGGACCCCAGGAGTCTGGACGTGGCTGCGGTGGTGCGCAACGCCGGCCTGCTGGCCGAGCTGGAGGCCATCCTCCTTCCCCGTTTGAGACGGCAGAATGACCGTGCATGCAGCGCCCTGTCCCTGGAGCTGGTGCACCTGCTAGAGAACTCGAGAGAGGCCTCTGCCGCGCTGCTCGCCCCTGGTAGAAAGGGTACCCGGGTCCCGCCTCTCCGCACCCCCTCAGTCGCGTACTCTGTGGAGTTTTACGGGGGGCATAAAGTCGATGTAAGTTTGTGCCTAATAAATGACATAGAGATTTTAATGAAGAGAATCAATAGCGTGTTT…
>EBV_MK540293.1_HS045
ATGTCGGGGCTGCTGGCGGCGGCGTACAGCCAGGTGTACGCCCTGGCGGTTGAGCTGAGCGTGTGCGCCCGGCTGGACCCCAGGAGTCTGGACGTGGCTGCGGTGGTGCGCAACGCCGGCCTGCTGGCCGAGCTGGAGGCCATCCTCCTTCCCCGTTTGAGACGGCAGAATGACCGTGCATGCAGCGCCCTGTCCCTGGAGCTGGTGCACCTGCTAGAGAACTCGAGAGAGGCCTCTGCCGCGCTGCTCGCCCCTGGTAGAAAGGGTACCCGGGTCCCGCCTCTCCGCACCCCCTCAGTCGCGTACTCTGTGGAGTTTTACGGGGGGCATAAAGTCGATGTAAGTTTGTGCCTAATAAATGACATAGAGATTTTAATGAAGAGAATCAATAGCGTGTTT…
>EBV_MK540287.1_HS035
ATGTCGGGGCTGCTGGCGGCGGCGTACAGCCAGGTGTACGCCCTGGCGGTTGAGCTGAGCGTGTGCGCCCGGCTGGACCCCCGGAGTCTGGACGTGGCTGCGGTAGTGCGCAACGCCGGCCTGCTGGCCGAGCTGGAGGCCATCCTCCTTCCCCGTTTGAGACGGCAGAATGACCGTGCATGCAGCGCCCTGTCCCTGGAGCTGGTGCACCTGCTAGAGAACTCGAGAGAGGCCTCTGCCGCGCTGCTCGCCCCTGGTAGAAAGGGTACCCGGGTCCCGCCTCTCCGCACCCCCTCAGTCGCGTACTCTGTGGAGTTTTACGGGGGGCATAAAGTCGATGTAAGTTTGTGCCTAATAAATGACATAGAGATTTTAATGAAGAGAATCAATAGCGTGTTT…
>EBV_MK540253.1_GCT011
ATGTCGGGGCTGCTGGCGGCGGCGTACAGCCAGGTGTACGCCCTGGCGGTTGAGCTGAGCGTGTGCGCCCGGCTGGACCCCCGGAGTCTGGACGTGGCTGCGGTAGTGCGCAACGCCGGCCTGCTGGCCGAGCTGGAGGCCATCCTCCTTCCCCGTTTGAGACGGCAGAATGACCGTGCATGCAGCGCCCTGTCCCTGGAGCTGGTGCACCTGCTAGAGAACTCGAGAGAGGCCTCTGCCGCGCTGCTCGCCCCTGGTAGAAAGGGTACCCGGGTCCCGCCTCTCCGCACCCCCTCAGTCGCGTACTCTGTGGAGTTTTACGGGGGGCATAAAGTCGATGTAAGTTTGTGCCTAATAAATGACATAGAGATTTTAATGAAGAGAATCAATAGCGTGTTT…
>EBV_MK540241.1_BLT001
ATGTCGGGGCTGCTGGCGGCGGCGTACAGCCAGGTGTACGCCCTGGCGGTTGAGCTGAGCGTGTGCGCCCGGCTGGACCCCAGGAGTCTGGACGTGGCTGCGGTGGTGCGCAACGCCGGCCTGCTGGCCGAGCTGGAGGCCATCCTCCTTCCCCGTTTGAGACGGCAGAATGACCGTGCATGCAGCGCCCTGTCCCTGGAGCTGGTGCACCTGCTAGAGAACTCGAGAGAGGCCTCTGCCGCGCTGCTCGCCCCTGGTAGAAAGGGTACCCGGGTCCCGCCTCTCCGCACCCCCTCAGTCGCGTACTCTGTGGAGTTTTACGGGGGGCATAAAGTCGATGTAAGTTTGTGCCTAATAAATGACATAGAGATTTTAATGAAGAGAATCAATAGCGTGTTT…
>EBV_KF717093.1_Raji
ATGTCGGGGCTGCTGGCGGCGGCGTACAGCCAGGTGTACGCCCTGGCGGTTGAGCTGAGCGTGTGCGCCCGGCTGGACCCCCGGAGTCTGGACGTGGCTGCGGTAGTGCGCAACGCCGGCCTGCTGGCCGAGCTGGAGGCCATCCTCCTTCCCCGTTTGAGACGGCAGAATGACCGTGCATGCAGCGCCCTGTCCCTGGAGCTGGTGCACCTGCTAGAGAACTCGAGAGAGGCCTCTGCCGCGCTGCTCGCCCCTGGTAGAAAGGGTACCCGGGTCCCGCCTCTCCGCACCCCCTCAGTCGCGTACTCTGTGGAGTTTTACGGGGGGCATAAAGTCGATGTAAGTTTGTGCCTAATAAATGACATAGAGATTTTAATGAAGAGAATCAATAGCGTGTTT…
>EBV_AY961628.3_GD1
ATGTCGGGGCTGCTGGCGGCGGCGTACAGCCAGGTGTACGCCCTGGCGGTTGAGCTGAGCGTGTGCGCCCGGCTGGACCCCCGGAGTCTGGACGTGGCTGCGGTAGTGCGCAACGCCGGCCTGCTGGCCGAGCTGGAGGCCATCCTCCTTCCCCGTTTGAGACGGCAGAATGACCGTGCATGCAGCGCCCTGTCCCTGGAGCTGGTGCACCTGCTAGAGAACTCGAGAGAGGCCTCTGCCGCGCTGCTCGCCCCTGGTAGAAAGGGTACCCGGGTCCCGCCTCTCCGCACCCCCTCAGTCGCGTACTCTGTGGAGTTTTACGGGGGGCATAAAGTCGATGTAAGTTTGTGCCTAATAAATGACATAGAGATTTTAATGAAGAGAATCAATAGCGTGTTT…
>EBV_KC207813.1_Akata
ATGTCGGGGCTGCTGGCGGCGGCGTACAGCCAGGTGTACGCCCTGGCGGTTGAGCTGAGCGTGTGCGCCCGGCTGGACCCCCGGAGTCTGGACGTGGCTGCGGTAGTGCGCAACGCCGGCCTGCTGGCCGAGCTGGAGGCCATCCTCCTTCCCCGTTTGAGACGGCAGAATGACCGTGCATGCAGCGCCCTGTCCCTGGAGCTGGTGCACCTGCTAGAGAACTCGAGAGAGGCCTCTGCCGCGCTGCTCGCCCCTGGTAGAAAGGGTACCCGGGTCCCGCCTCTCCGCACCCCCTCAGTCGCGTACTCTGTGGAGTTTTACGGGGGGCATAAAGTCGATGTAAGTTTGTGCCTAATAAATGACATAGAGATTTTAATGAAGAGAATCAATAGCGTGTTT…
>EBV_KF992571.1_HKNPC9
ATGTCGGGGCTGCTGGCGGCGGCGGCGTACAGCCAGGTGTACGCCCTGGCGGTTGAGCTGAGCGTGTGCGCCCGGCTGGACCCCAGGAGTCTGGACGTGGCTGCGGTGGTGCGCAACGCCGGCCTGCTGGCCGAGCTGGAGGCCATCCTCCTTCCCCGTTTGAGACGGCAGAATGACCGTGCATGCAGCGCCCTGTCCCTGGAGCTGGTGCACCTGCTAGAGAACTCGAGAGAGGCCTCTGCCGCGCTGCTCGCCCCTGGTAGAAAGGGTACCCGGGTCCCGCCTCTCCGCACCCCCTCAGTCGCGTACTCTGTGGAGTTTTACGGGGGGCATAAAGTCGATGTAAGTTTGTGCCTAATAAATGACATAGAGATTTTAATGAAGAGAATCAATAGCGTG…
HHV-8 terminase
>KSHV_MK733608.1_UNC_KICS010
ATGCTGCTCAGCCGTCACAGGGAGCGCCTTGCCGCCAACCTGCAGGAGACCGCCAAAGACGCCGGAGAGAGGTGGGAACTGAGTGCCCCGACATTCACGCGACACTGTCCCAAAACGGCACGGATGGCGCACCCTTTTATTGGCGTGGTGCACAGAATAAACTCATACAGTTCGGTCCTGGAAACATACTGCACACGGCACCATCCCGCCACGCCCACGTCAGCAAATCCCGACGTGGGAACCCCCAGACCGTCCGAGGACAACGTCCCCGCAAAGCCGCGCCTATTGGAGTCCCTATCAACATACTTGCAGATGCGGTGTGTGCGCGAGGACGCGCACGTCTCCACGGCCGATCAACTGGTCGAGTACCAGGCGGCCAGAAAAACACACGACTCCCTG…
>KSHV_LC200589.1_Japan1
ATGCTGCTCAGCCGTCACAGGGAGCGCCTTGCCGCCAACCTGCAGGAGACCGCCAAAGACGCCGGAGAGAGGTGGGAACTGAGTGCCCCGACATTCACGCGACACTGTCCCAAAACGGCACGGATGGCGCACCCTTTTATTGGCGTGGTGCACAGAATAAACTCATACAGTTCGGTCCTGGAAACATACTGCACACGGCACCATCCCGCCACGCCCACGTCAGCAAATCCCGACGTGGGAACCCCCAGACCGTCCGAGGACAACGTCCCCGCAAAGCCGCGCCTATTGGAGTCCCTATCAACATACCTGCAGACGCGGTGTGTGCGCGAGGACGCGCACGTCTCCACGGCCGATCAACTGGTCGAGTACCAGGCGGCCAGAAAAACACACGACTCCCTG…
>KSHV_KT271466.1_ZM124_PG
ATGCTGCTCAGCCGTCACAGGGAGCGCCTTGCCGCCAACCTGCAGGAGACCGCCAAAGACGCCGGAGAGAGGTGGGAACTGAGTGCCCCGACATTCACGCGACACTGTCCCAAAACGGCACGGATGGCGCACCCTTTTATTGGCGTGGTGCACAGAATAAACTCATACAGTTCGGTCCTGGAAACATACTGCACACGGCACCATCCCGCCACGCCCACGTCAGCAAATCCCGACGTGGGAACCCCCAGACCGTCCGAGGACAACGTCCCCGCAAAGCCGCGCCTATTGGAGTCCCTATCAACATACCTGCAGACGCGGTGTGTGCGCGAGGACGCGCACGTCTCCACGGCCGATCAACTGGTCGAGTACCAGGCGGCCAGAAAAACACACGATTCCCTG…
>KSHV_KF588566.1_BrK.2191_4
ATGCTGCTCAGCCGTCACAGGGAGCGCCTTGCCGCCAACCTGCAGGAGACCGCCAAAGACGCCGGAGAGAGGTGGGAACTGAGTGCCCCGACATTCACGCGACACTGTCCCAAAACGGCACGGATGGCGCACCCTTTTATTGGCGTGGTGCACAGAATAAACTCATACAGTTCGGTCCTGGAAACATACTGCACACGGCACCATCCCGCCACGCCCACGTCAGCAAATCCCGACGTGGGAACCCCCAGACCGTCCGAGGACAACGTCCCCGCAAAGCCGCGCCTATTGGAGTCCCTATCAACATACTTGCAGATGCGGTGTGTGCGCGAGGACGCGCACGTCTCCACGGCCGATCAACTGGTCGAGTACCAGGCGGCCAGAAAAACACACGACTCCCTG…
>KSHV_KT271455.1_ZM091_PG
ATGCTGCTCAGCCGTCACAGGGAGCGCCTTGCCGCCAACCTGCAGGAGACCGCCAAAGACGCCGGAGAGAGGTGGGAACTAAGTGCCCCGACATTCACGCGACACTGTCCCAAAACGGCACGGATGGCGCACCCTTTTATTGGCGTGGTGCACAGAATAAACTCATACAGTTCGGTCCTGGAAACATACTGCACACGGCACCATCCCGCCACGCCCACGTCAGCAAATCCCGACGTGGGAACCCCCAGACCGTCCGAGGACAACGTCCCCGCAAAACCGCGCCTATTGGAGTCCCTATCAACATACCTGCAGACGCGGTGTGTGCGCGAGGACGCACTCGTCTCCACGACCGATCAACTGGTCGAGTACCAGGCGGCCAGAAAAACACACGACTCCCTG…
>KSHV_MK733607.1_BC1_UNC
ATGCTGCTCAGCCGTCACAGGGAGCGCCTTGCCGCCAACCTGCAGGAGACCGCCAAAGACGCCGGAGAGAGGTGGGAACTGAGTGCCCCGACATTCACGCGACACTGTCCCAAAACGGCACGGATGGCGCACCCTTTTATTGGCGTGGTGCACAGAATAAACTCATACAGTTCGGTCCTGGAAACATACTGCACACGGCACCATCCCGCCACGCCCACGTCAGCAAATCCCGACGTGGGAACCCCCAGACCGTCCGAGGACAACGTCCCCGCAAAGCCGCGCCTATTGGAGTCCCTATCAACATACTTGCAGATGCGGTGTGTGCGCGAGGACGCGCACGTCTCCACGGCCGATCAACTGGTCGAGTACCAGGCGGCCAGAAAAACACACGACTCCCTG…
>KSHV_MK733606.1_UNC_KICS009
ATGCTGCTCAGCCGTCACAGGGAGCGCCTTGCCGCCAACCTGCAGGAGACCGCCAAAGACGCCGGAGAGAGGTGGGAACTGAGTGCCCCGACATTCACGCGACACTGTCCCAAAACGGCACGGATGGCGCACCCTTTTATTGGCGTGGTGCACAGAATAAACTCATACAGTTCGGTCCTGGAAACATACTGCACACGGCACCATCCCGCCACGCCCACGTCAGCAAATCCCGACGTGGGAACCCCCAGACCGTCCGAGGACAACGTCCCCGCAAAGCCGCGCCTATTGGAGTCCCTATCAACATACTTGCAGATGCGGTGTGTGCGCGAGGACGCGCACGTCTCCACGGCCGATCAACTGGTCGAGTACCAGGCGGCCAGAAAAACACACGACTCCCTG…
>KSHV_MK143395.1_JSC-1
ATGCTGCTCAGCCGTCACAGGGAGCGCCTTGCCGCCAACCTGCAGGAGACCGCCAAAGACGCCGGAGAGAGGTGGGAACTGAGTGCCCCGACATTCACGCGACACTGTCCCAAAACGGCACGGATGGCGCACCCTTTTATTGGCGTGGTGCACAGAATAAACTCATACAGTTCGGTCCTGGAAACATACTGCACACGGCACCATCCCGCCACGCCCACGTCAGCAAATCCCGACGTGGGAACCCCCAGACCGTCCGAGGACAACGTCCCCGCAAAGCCGCGCCTATTGGAGTCCCTATCAACATACTTGCAGATGCGGTGTGTGCGCGAGGACGCGCACGTCTCCACGGCCGATCAACTGGTCGAGTACCAGGCGGCCAGAAAAACACACGACTCCCTG…
>KSHV_AP017458.1_SPEL
ATGCTGCTCAGCCGTCACAGGGAGCGCCTTGCCGCCAACCTGCAGGAGACCGCCAAAGACGCCGGAGAGAGGTGGGAACTGAGTGCCCCGACATTCACGCGACACTGTCCCAAAACGGCACGGATGGCGCACCCTTTTATTGGCGTGGTGCACAGAATAAACTCATACAGTTCGGTCCTGGAAACATACTGCACACGGCACCATCCCGCCACGCCCACGTCAGCAAATCCCGACGTGGGAACCCCCAGACCGTCCGAGGAGAACGTCCCCGCAAAGCCGCGCCTATTGGAGTCCCTATCAACATACTTGCAGATGCGGTGTGTGCGCGAGGACGCGCACGTCTCCACGGCCGATCAACTGGTCGAGTACCAGGCGGCCAGAAAAACACACGACTCCCTG…
>KSHV_KT271468.1_ZM130
ATGCTGCTCAGCCGTCACAGGGAGCGCCTTGCCGCCAACCTGCAGGAGACCGCCAAAGACGCCGGAGAGAGGTGGGAACTAAGTGCCCCGACATTCACGCGACACTGTCCCAAAACGGCACGGATGGCGCACCCTTTTATTGGCGTGGTGCACAGAATAAACTCATACAGTTCGGTCCTGGAAACATACTGCACACGGCACCATCCCGCCACGCCCACGTCAGCAAATCCCGACGTGGGAACCCCCAGACCGTCCGAGGACAACGTCCCCGCAAAACCGCGCCTATTGGAGTCCCTATCAACATACCTGCAGACGCGGTGTGTGCGCGAGGACGCACTCGTCTCCACGACCGATCAACTGGTCGAGTACCAGGCGGCCAGAAAAACACACGACTCCCTG…
uracil DNA glycosylase
AngHV-1 uracil DNA glycosylase
>AngHV-1-CVI
ATGGCCAAACGCGTCAAGAAAGGAGTCCCAGAAGAGACGGTCGACCAGAAACTGATCAAGATCAGACGTCAAATTCGGCGCGATTTCAGAGGTCCTCTCGTGGATATAGATGTGCCAGAAGATGGTGATATCCAGACCTATTCTGACGTTGTCCGTAAGCGAGCTCTTGAAGTAGAGTATAAAAACCAGACTGCCAAACCTAAGGTGACGCTGAGGGAAAATTATCAAACGGCTGTCAAGACTCAGGACCCATTTTGGGTCGAGTTGGCTCAAGACCTGTCACCTTTTTGGAAAGACTTTGTCTTGACGGAAGGCAACCGGATATACGCTCACACCATCAAGGCCCAAATCGTTCGCCTGAAAGAGGACGGACAACTGGAACAAGATTTGAGCCGGGTT…
>AngHV-1-DK1
ATGGCCAAACGCGTCAAGAAAGGAGTCCCAGAAGAGACGGTCGACCAGAAACTGATCAAGATCAGACGTCAAATTCGGCGCGATTTCAGAGGTCCTCTCGTGGATATAGATGTGCCAGAAGATGGTGATATCCAGACCTATTCTGACGTTGTCCGTAAGCGAGCTCTTGAAGTAGAGTATAAAAACCAGACTGCCAAACCTAAGGTGACGCTGAGGGAAAATTATCAAACGGCTGTCAAGACTCAGGACCCATTTTGGGTCGAGTTGGCTCAAGACCTGTCACCTTTTTGGAAAGACTTTGTCTTGACGGAAGGCAACCGGATATACGCTCACACCATCAAGGCCCAAATCGTTCGCCTGAAAGAGGACGGACAACTGGAACAAGATTTGAGCCGGGTT…
>AngHV-1-DK2
ATGGCCAAACGCGTCAAGAAAGGAGTCCCAGAAGAGACGGTCGACCAGAAACTGATCAAGATCAGACGTCAAATTCGGCGCGATTTCAGAGGTCCTCTCGTGGATATAGATGTGCCAGAAGATGGTGATATCCAGACCTATTCTGACGTTGTCCGTAAGCGAGCTCTTGAAGTAGAGTATAAAAACCAGACTGCCAAACCTAAGGTGACGCTGAGGGAAAATTATCAAACGGCTGTCAAGACTCAGGACCCATTTTGGGTCGAGTTGGCTCAAGACCTGTCACCTTTTTGGAAAGACTTTGTCTTGACGGAAGGCAACCGGATATACGCTCACACCATCAAGGCCCAAATCGTTCGCCTGAAAGAGGACGGACAACTGGAACAAGATTTGAGCCGGGTT…
>AngHV-1-DK3
ATGGCCAAACGCGTCAAGAAAGGAGTCCCAGAAGAGACGGTCGACCAGAAACTGATCAAGATCAGACGTCAAATTCGGCGCGATTTCAGAGGTCCTCTCGTGGATATAGATGTGCCAGAAGATGGTGATATCCAGACCTATTCTGACGTTGTCCGTAAGCGAGCTCTTGAAGTAGAGTATAAAAACCAGACTGCCAAACCTAAGGTGACGCTGAGGGAAAATTATCAAACGGCTGTCAAGACTCAGGACCCATTTTGGGTCGAGTTGGCTCAAGACCTGTCACCTTTTTGGAAAGACTTTGTCTTGACGGAAGGCAACCGGATATACGCTCACACCATCAAGGCCCAAATCGTTCGCCTGAAAGAGGACGGACAACTGGAACAAGATTTGAGCCGGGTT…
>AngHV-1-DK4
ATGGCCAAACGCGTCAAGAAAGGAGTCCCAGAAGAGACGGTCGACCAGAAACTGATCAAGATCAGACGTCAAATTCGGCGCGATTTCAGAGGTCCTCTCGTGGATATAGATGTGCCAGAAGATGGTGATATCCAGACCTATTCTGACGTTGTCCGTAAGCGAGCTCTTGAAGTAGAGTATAAAAACCAGACTGCCAAACCTAAGGTGACGCTGAGGGAAAATTATCAAACGGCTGTCAAGACTCAGGACCCATTTTGGGTCGAGTTGGCTCAAGACCTGTCACCTTTTTGGAAAGACTTTGTCTTGACGGAAGGCAACCGGATATACGCTCACACCATCAAGGCCCAAATCGTTCGCCTGAAAGAGGACGGACAACTGGAACAAGATTTGAGCCGGGTT…
>AngHV-1-FJ_FJ940765.3
ATGGCCAAACGCGTCAAGAAAGGAGTCCCAGAAGAGACGGTCGACCAGAAACTGATCAAGATCAGACGTCAAATTCGGCGCGATTTCAGAGGTCCTCTCGTGGATATAGATGTGCCAGAAGATGGTGATATCCAGACCTATTCTGACGTTGTCCGTAAGCGAGCTCTTGAAGTAGAGTATAAAAACCAGACTGCCAAACCTAAGGTGACGCTGAGGGAAAATTATCAAACGGCTGTCAAGACTCAGGACCCATTTTGGGTCGAGTTGGCTCAAGACCTGTCACCTTTTTGGAAAGACTTTGTCTTGACGGAAGGCAACCGGATATACGCTCACACCATCAAGGCCCAAATCGTTCGCCTGAAAGAGGACGGACAACTGGAACAAGATTTGAGCCGGGTT…
>AngHV-1-HVA
ATGGCCAAACGCGTCAAGAAAGGAGTCCCAGAAGAGACGGTCGACCAGAAACTGATCAAGATCAGACGTCAAATTCGGCGCGATTTCAGAGGTCCTCTCGTGGATATAGATGTGCCAGAAGATGGTGATATCCAGACCTATTCTGACGTTGTCCGTAAGCGAGCTCTTGAAGTAGAGTATAAAAACCAGACTGCCAAACCTAAGGTGACGCTGAGGGAAAATTATCAAACGGCTGTCAAGACTCAGGACCCATTTTGGGTCGAGTTGGCTCAAGACCTGTCACCTTTTTGGAAAGACTTTGTCTTGACGGAAGGCAACCGGATATACGCTCACACCATCAAGGCCCAAATCGTTCGCCTGAAAGAGGACGGACAACTGGAACAAGATTTGAGCCGGGTT…
>AngHV-1-KX_KX027736.1
ATGGCCAAACGCGTCAAGAAAGGAGTCCCAGAAGAGACGGTCGACCAGAAACTGATCAAGATCAGACGTCAAATTCGGCGCGATTTCAGAGGTCCTCTCGTGGATATAGATGTGCCAGAAGATGGTGATATCCAGACCTATTCTGACGTTGTCCGTAAGCGAGCTCTTGAAGTAGAGTATAAAAACCAGACTGCCAAACCTAAGGTGACGCTGAGGGAAAATTATCAAACGGCTGTCAAGACTCAGGACCCATTTTGGGTCGAGTTGGCTCAAGACCTGTCACCTTTTTGGAAAGACTTTGTCTTGACGGAAGGCAACCGGATATACGCTCACACCATCAAGGCCCAAATCGTTCGCCTGAAAGAGGACGGACAACTGGAACAAGATTTGAGCCGGGTT…
>AngHV-1-UK
ATGGCCAAACGCGTCAAGAAAGGAGTCCCAGAAGAGACGGTCGACCAGAAACTGATCAAGATCAGACGTCAAATTCGGCGCGATTTCAGAGGTCCTCTCGTGGATATAGATGTGCCAGAAGATGGTGATATCCAGACCTATTCTGACGTTGTCCGTAAGCGAGCTCTTGAAGTAGAGTATAAAAACCAGACTGCCAAACCTAAGGTGACGCTGAGGGAAAATTATCAAACGGCTGTCAAGACTCAGGACCCATTTTGGGTCGAGTTGGCTCAAGACCTGTCACCTTTTTGGAAAGACTTTGTCTTGACGGAAGGCAACCGGATATACGCTCACACCATCAAGGCCCAAATCGTTCGCCTGAAAGAGGACGGACAACTGGAACAAGATTTGAGCCGGGTT…
CyHV-3 uracil DNA glycosylase
>CyHV-3_KHV-GZ11_KJ627438.1
ATGGCGGTACCGATACTGATGATGCAGGTGGATTCTGCTGTTGCTCATCCATCATCGCCGACGGTGGCGACGACGGTGGACCACGTTCAAATTCAGCAGACTCTGACACGACTAGAGATACGACAGCGGTTCAGGGGAGAGAGAGTAGACATAGGGATAGACACTGAAGATATTGACCATTTGAAAATCAACCACGAGATCTCGGCGCTCAAGCGCGAGATACGCAGGGAGCAGTTCAACAACGAGGACGACGGTCCGCCGCCGCCCGAACCCGAGGACGAGACCGTGTTCGAGCTGGTCTCGGCACTGCCGAGGGGTCGCGGCAGCTGGCACGAGTTCTTTCTGAGGGAGCTAGGCAAGGCCTACACGGTGGAGCTGCTGGACCTCCTCAGGGAGCGC…
>CyHV-3_KHV-U_DQ657948.1
ATGGCGGTACCGATACTGATGATGCAGGTGGATTCTGCTGTTGCTCATCCATCATCGCCGACGGTGGCGACGACGGTGGACCACGTTCAAATTCAGCAGACTCTGACACGACTAGAGATACGACAGCGGTTCAGGGGAGAGAGAGTAGACATAGGGATAGACACTGAAGATATTGACCATTTGAAAATCAACCACGAGATCTCGGCGCTCAAGCGCGAGATACGCAGGGAGCAGTTCAACAACGAGGACGACGGTCCGCCGCCGCCCGAACCCGAGGACGAGACCGTGTTCGAGCTGGTCTCGGCACTGCCGAGGGGTCGCGGCAGCTGGCACGAGTTCTTTCTGAGGGAGCTAGGCAAGGCCTACACGGTGGAGCTGCTGGACCTCCTCAGGGAGCGC…
>CyHV-3_TUMST1_AP008984.1
ATGGCGGTACCGATACTGATGATGCAGGTGGATTCTGCTGTTGCTCATCCATCATCGCCGACGGTGGCGACGACGGTGGACCACGTTCAAATTCAGCAGACTCTGACACGACTAGAGATACGACAGCGGTTCAGGGGAGAGAGAGTAGACATAGGGATAGACACTGAAGATATTGACCATTTGAAAATCAACCACGAGATCTCGGCGCTCAAGCGCGAGATACGCAGGGAGCAGTTCAACAACGAGGACGACGGTCCGCCGCCGCCCGAACCCGAGGACGAGACCGTGTTCGAGCTGGTCTCGGCACTGCCGAGGGGTCGCGGCAGCTGGCACGAGTTCTTTCTGAGGGAGCTAGGCAAGGCCTACACGGTGGAGCTGCTGGACCTCCTCAGGGAGCGC…
>CyHV-3_T_MG925491.1
ATGGCGGTACCGATACTGATGATGCAGGTGGATTCTGCTGTTGCTCATCCATCATCGCCGACGGTGGCGACGACGGTGGACCACGTTCAAATTCAGCAGACTCTGACACGACTAGAGATACGACAGCGGTTCAGGGGAGAGAGAGTAGACATAGGGATAGACACTGAAGATATTGACCATTTGAAAATCAACCACGAGATCTCGGCGCTCAAGCGCGAGATACGCAGGGAGCAGTTCAACAACGAGGACGACGGTCCGCCGCCGCCCGAACCCGAGGACGAGACCGTGTTCGAGCTGGTCTCGGCACTGCCGAGGGGTCGCGGCAGCTGGCACGAGTTCTTTCTGAGGGAGCTAGGCAAGGCCTACACGGTGGAGCTGCTGGACCTCCTCAGGGAGCGC…
>CyHV-3_M3_MG925490.1
ATGGCGGTACCGATACTGATGATGCAGGTGGATTCTGCTGTTGCTCATCCATCATCGCCGACGGTGGCGACGACGGTGGACCACGTTCAAATTCAGCAGACTCTGACACGACTAGAGATACGACAGCGGTTCAGGGGAGAGAGAGTAGACATAGGGATAGACACTGAAGATATTGACCATTTGAAAATCAACCACGAGATCTCGGCGCTCAAGCGCGAGATACGCAGGGAGCAGTTCAACAACGAGGACGACGGTCCGCCGCCGCCCGAACCCGAGGACGAGACCGTGTTCGAGCTGGTCTCGGCACTGCCGAGGGGTCGCGGCAGCTGGCACGAGTTCTTTCTGAGGGAGCTAGGCAAGGCCTACACGGTGGAGCTGCTGGACCTCCTCAGGGAGCGC…
>CyHV-3_I_MG925489.1
ATGGCGGTACCGATACTGATGATGCAGGTGGATTCTGCTGTTGCTCATCCATCATCGCCGACGGTGGCGACGACGGTGGACCACGTTCAAATTCAGCAGACTCTGACACGACTAGAGATACGACAGCGGTTCAGGGGAGAGAGAGTAGACATAGGGATAGACACTGAAGATATTGACCATTTGAAAATCAACCACGAGATCTCGGCGCTCAAGCGCGAGATACGCAGGGAGCAGTTCAACAACGAGGACGACGGTCCGCCGCCGCCCGAACCCGAGGACGAGACCGTGTTCGAGCTGGTCTCGGCACTGCCGAGGGGTCGCGGCAGCTGGCACGAGTTCTTTCTGAGGGAGCTAGGCAAGGCCTACACGGTGGAGCTGCTGGACCTCCTCAGGGAGCGC…
>CyHV-3_GZ11-SC_MG925488.1
ATGGCGGTACCGATACTGATGATGCAGGTGGATTCTGCTGTTGCTCATCCATCATCGCCGACGGTGGCGACGACGGTGGACCACGTTCAAATTCAGCAGACTCTGACACGACTAGAGATACGACAGCGGTTCAGGGGAGAGAGAGTAGACATAGGGATAGACACTGAAGATATTGACCATTTGAAAATCAACCACGAGATCTCGGCGCTCAAGCGCGAGATACGCAGGGAGCAGTTCAACAACGAGGACGACGGTCCGCCGCCGCCCGAACCCGAGGACGAGACCGTGTTCGAGCTGGTCTCGGCACTGCCGAGGGGTCGCGGCAGCTGGCACGAGTTCTTTCTGAGGGAGCTAGGCAAGGCCTACACGGTGGAGCTGCTGGACCTCCTCAGGGAGCGC…
>CyHV-3_FL_MG925487.1
ATGGCGGTACCGATACTGATGATGCAGGTGGATTCTGCTGTTGCTCATCCATCATCGCCGACGGTGGCGACGACGGTGGACCACGTTCAAATTCAGCAGACTCTGACACGACTAGAGATACGACAGCGGTTCAGGGGAGAGAGAGTAGACATAGGGATAGACACTGAAGATATTGACCATTTGAAAATCAACCACGAGATCTCGGCGCTCAAGCGCGAGATACGCAGGGAGCAGTTCAACAACGAGGACGACGGTCCGCCGCCGCCCGAACCCGAGGACGAGACCGTGTTCGAGCTGGTCTCGGCACTGCCGAGGGGTCGCGGCAGCTGGCACGAGTTCTTTCTGAGGGAGCTAGGCAAGGCCTACACGGTGGAGCTGCTGGACCTCCTCAGGGAGCGC…
>CyHV-3_E_MG925486.1
ATGGCGGTACCGATACTGATGATGCAGGTGGATTCTGCTGTTGCTCATCCATCATCGCCGACGGTGGCGACGACGGTGGACCACGTTCAAATTCAGCAGACTCTGACACGACTAGAGATACGACAGCGGTTCAGGGGAGAGAGAGTAGACATAGGGATAGACACTGAAGATATTGACCATTTGAAAATCAACCACGAGATCTCGGCGCTCAAGCGCGAGATACGCAGGGAGCAGTTCAACAACGAGGACGACGGTCCGCCGCCGCCCGAACCCGAGGACGAGACCGTGTTCGAGCTGGTCTCGGCACTGCCGAGGGGTCGCGGCAGCTGGCACGAGTTCTTTCTGAGGGAGCTAGGCAAGGCCTACACGGTGGAGCTGCTGGACCTCCTCAGGGAGCGC…
>CyHV-3_Cavoy_MG925485.1
ATGGCGGTACCGATACTGATGATGCAGGTGGATTCTGCTGTTGCTCATCCATCATCGCCGACGGTGGCGACGACGGTGGACCACGTTCAAATTCAGCAGACTCTGACACGACTAGAGATACGACAGCGGTTCAGGGGAGAGAGAGTAGACATAGGGATAGACACTGAAGATATTGACCATTTGAAAATCAACCACGAGATCTCGGCGCTCAAGCGCGAGATACGCAGGGAGCAGTTCAACAACGAGGACGACGGTCCGCCGCCGCCCGAACCCGAGGACGAGACCGTGTTCGAGCTGGTCTCGGCACTGCCGAGGGGTCGCGGCAGCTGGCACGAGTTCTTTCTGAGGGAGCTAGGCAAGGCCTACACGGTGGAGCTGCTGGACCTCCTCAGGGAGCGC…
>CyHV-3_GY-01_MK260013.1
ATGGCGGTACCGATACTGATGATGCAGGTGGATTCTGCTGTTGCTCATCCATCATCGCCGACGGTGGCGACGACGGTGGACCACGTTCAAATTCAGCAGACTCTGACACGACTAGAGATACGACAGCGGTTCAGGGGAGAGAGAGTAGACATAGGGATAGACACTGAAGATATTGACCATTTGAAAATCAACCACGAGATCTCGGCGCTCAAGCGCGAGATACGCAGGGAGCAGTTCAACAACGAGGACGACGGTCCGCCGCCGCCCGAACCCGAGGACGAGACCGTGTTCGAGCTGGTCTCGGCACTGCCGAGGGGTCGCGGCAGCTGGCACGAGTTCTTTCTGAGGGAGCTAGGCAAGGCCTACACGGTGGAGCTGCTGGACCTCCTCAGGGAGCGC…
>CyHV-3_PP3_070411_KX544848.1
ATGGCGGTACCGATACTGATGATGCAGGTGGATTCTGCTGTTGCTCATCCATCATCGCCGACGGTGGCGACGACGGTGGACCACGTTCAAATTCAGCAGACTCTGACACGACTAGAGATACGACAGCGGTTCAGGGGAGAGAGAGTAGACATAGGGATAGACACTGAAGATATTGACCATTTGAAAATCAACCACGAGATCTCGGCGCTCAAGCGCGAGATACGCAGGGAGCAGTTCAACAACGAGGACGACGGTCCGCCGCCGCCCGAACCCGAGGACGAGACCGTGTTCGAGCTGGTCTCGGCACTGCCGAGGGGTCGCGGCAGCTGGCACGAGTTCTTTCTGAGGGAGCTAGGCAAGGCCTACACGGTGGAGCTGCTGGACCTCCTCAGGGAGCGC…
>CyHV-3_I_10_3_KX544847.1
ATGGCGGTACCGATACTGATGATGCAGGTGGATTCTGCTGTTGCTCATCCATCATCGCCGACGGTGGCGACGACGGTGGACCACGTTCAAATTCAGCAGACTCTGACACGACTAGAGATACGACAGCGGTTCAGGGGAGAGAGAGTAGACATAGGGATAGACACTGAAGATATTGACCATTTGAAAATCAACCACGAGATCTCGGCGCTCAAGCGCGAGATACGCAGGGAGCAGTTCAACAACGAGGACGACGGTCCGCCGCCGCCCGAACCCGAGGACGAGACCGTGTTCGAGCTGGTCTCGGCACTGCCGAGGGGTCGCGGCAGCTGGCACGAGTTCTTTCTGAGGGAGCTAGGCAAGGCCTACACGGTGGAGCTGCTGGACCTCCTCAGGGAGCGC…
>CyHV-3_I_09_2i3_KX544846.1
ATGGCGGTACCGATACTGATGATGCAGGTGGATTCTGCTGTTGCTCATCCATCATCGCCGACGGTGGCGACGACGGTGGACCACGTTCAAATTCAGCAGACTCTGACACGACTAGAGATACGACAGCGGTTCAGGGGAGAGAGAGTAGACATAGGGATAGACACTGAAGATATTGACCATTTGAAAATCAACCACGAGATCTCGGCGCTCAAGCGCGAGATACGCAGGGAGCAGTTCAACAACGAGGACGACGGTCCGCCGCCGCCCGAACCCGAGGACGAGACCGTGTTCGAGCTGGTCTCGGCACTGCCGAGGGGTCGCGGCAGCTGGCACGAGTTCTTTCTGAGGGAGCTAGGCAAGGCCTACACGGTGGAGCTGCTGGACCTCCTCAGGGAGCGC…
>CyHV-3_J1_101110_KX544845.1
ATGGCGGTACCGATACTGATGATGCAGGTGGATTCTGCTGTTGCTCATCCATCATCGCCGACGGTGGCGACGACGGTGGACCACGTTCAAATTCAGCAGACTCTGACACGACTAGAGATACGACAGCGGTTCAGGGGAGAGAGAGTAGACATAGGGATAGACACTGAAGATATTGACCATTTGAAAATCAACCACGAGATCTCGGCGCTCAAGCGCGAGATACGCAGGGAGCAGTTCAACAACGAGGACGACGGTCCGCCGCCGCCCGAACCCGAGGACGAGACCGTGTTCGAGCTGGTCTCGGCACTGCCGAGGGGTCGCGGCAGCTGGCACGAGTTCTTTCTGAGGGAGCTAGGCAAGGCCTACACGGTGGAGCTGCTGGACCTCCTCAGGGAGCGC…
>CyHV-3_CB4_181110_KX544844.1
ATGGCGGTACCGATACTGATGATGCAGGTGGATTCTGCTGTTGCTCATCCATCATCGCCGACGGTGGCGACGACGGTGGACCACGTTCAAATTCAGCAGACTCTGACACGACTAGAGATACGACAGCGGTTCAGGGGAGAGAGAGTAGACATAGGGATAGACACTGAAGATATTGACCATTTGAAAATCAACCACGAGATCTCGGCGCTCAAGCGCGAGATACGCAGGGAGCAGTTCAACAACGAGGACGACGGTCCGCCGCCGCCCGAACCCGAGGACGAGACCGTGTTCGAGCTGGTCTCGGCACTGCCGAGGGGTCGCGGCAGCTGGCACGAGTTCTTTCTGAGGGAGCTAGGCAAGGCCTACACGGTGGAGCTGCTGGACCTCCTCAGGGAGCGC…
>CyHV-3_KHV-I_DQ177346.1
ATGGCGGTACCGATACTGATGATGCAGGTGGATTCTGCTGTTGCTCATCCATCATCGCCGACGGTGGCGACGACGGTGGACCACGTTCAAATTCAGCAGACTCTGACACGACTAGAGATACGACAGCGGTTCAGGGGAGAGAGAGTAGACATAGGGATAGACACTGAAGATATTGACCATTTGAAAATCAACCACGAGATCTCGGCGCTCAAGCGCGAGATACGCAGGGAGCAGTTCAACAACGAGGACGACGGTCCGCCGCCGCCCGAACCCGAGGACGAGACCGTGTTCGAGCTGGTCTCGGCACTGCCGAGGGGTCGCGGCAGCTGGCACGAGTTCTTTCTGAGGGAGCTAGGCAAGGCCTACACGGTGGAGCTGCTGGACCTCCTCAGGGAGCGC…
>CyHV-3_J2_101110_KX544843.1
ATGGCGGTACCGATACTGATGATGCAGGTGGATTCTGCTGTTGCTCATCCATCATCGCCGACGGTGGCGACGACGGTGGACCACGTTCAAATTCAGCAGACTCTGACACGACTAGAGATACGACAGCGGTTCAGGGGAGAGAGAGTAGACATAGGGATAGACACTGAAGATATTGACCATTTGAAAATCAACCACGAGATCTCGGCGCTCAAGCGCGAGATACGCAGGGAGCAGTTCAACAACGAGGACGACGGTCCGCCGCCGCCCGAACCCGAGGACGAGACCGTGTTCGAGCTGGTCTCGGCACTGCCGAGGGGTCGCGGCAGCTGGCACGAGTTCTTTCTGAGGGAGCTAGGCAAGGCCTACACGGTGGAGCTGCTGGACCTCCTCAGGGAGCGC…
>CyHV-3_PoB3_KX544842.1
ATGGCGGTACCGATACTGATGATGCAGGTGGATTCTGCTGTTGCTCATCCATCATCGCCGACGGTGGCGACGACGGTGGACCACGTTCAAATTCAGCAGACTCTGACACGACTAGAGATACGACAGCGGTTCAGGGGAGAGAGAGTAGACATAGGGATAGACACTGAAGATATTGACCATTTGAAAATCAACCACGAGATCTCGGCGCTCAAGCGCGAGATACGCAGGGAGCAGTTCAACAACGAGGACGACGGTCCGCCGCCGCCCGAACCCGAGGACGAGACCGTGTTCGAGCTGGTCTCGGCACTGCCGAGGGGTCGCGGCAGCTGGCACGAGTTCTTTCTGAGGGAGCTAGGCAAGGCCTACACGGTGGAGCTGCTGGACCTCCTCAGGGAGCGC…
CyHV-2 uracil DNA glycosylase
>CyHV-2_CaHV-1_1301_KU199244.1
ATGTCGAAGAGGAAGGCTGCTCTGCCGCCATCGTCCTACGCGGCTGTAGACCACGTTCAAATCAAGCAGACTCTGACACAAATAGAGATCCGTCAGAGGTACAGAGGAGAAAGAGTCGATATAGGAATAGACACTGAAGATATTGACCATTTGAAAATCAAACACGAGATAGCGCTTCTGAAAAGCGAGGTCAGAAAGGAACGTTTCAACAACAACGAGGACGAAGGTCCCCCTCCACCCGAACCGACCGACGATGTGATAATACAGCTGGTCTCGCAGCTATCGCCCGTGAGGGGTGGCTGGCGAGAGTTCTTTCTGAGAGAGTTTTCCAAAACGTACACGTTTGAATTACTCGAACTACTTAGAGAACGCAAGAATAACCTCGTACCGTCCAATCTG…
>CyHV-2_SY_KT387800.1
ATGTCGAAGAGGAAGGCTGCTCTGCCGCCATCGTCCTACGCGGCTGTAGACCACGTTCAAATCAAGCAGACTCTGACACAAATAGAGATCCGTCAGAGGTACAGAGGAGAAAGAGTCGATATAGGAATAGACACTGAAGATATTGACCATTTGAAAATCAAACACGAGATAGCGCTTCTGAAAAGCGAGGTCAGAAAGGAACGTTTCAACAACAACGAGGACGAAGGTCCCCCTCCACCCGAACCGACCGACGATGTGATAATACAGCTGGTCTCGCAGCTATCGCCCGTGAGGGGTGGCTGGCGAGAGTTCTTTCTGAGAGAGTTTTCCAAAACGTACACGTTTGAATTACTCGAACTACTTAGAGAACGCAAGAATAACCTCGTACCGTCCAATCTG…
>CyHV-2_YZ-01_MK260012.11
ATGTCGAAGAGGAAGGCTGCTCTGCCGCCATCGTCCTACGCGGCTGTAGACCACGTTCAAATCAAGCAGACTCTGACACAAATAGAGATCCGTCAGAGGTACAGAGGAGAAAGAGTCGATATAGGAATAGACACTGAAGATATTGACCATTTGAAAATCAAACACGAGATAGCGCTTCTGAAAAGCGAGGTCAGAAAGGAACGTTTCAACAACAACGAGGACGAAGGTCCCCCTCCACCCGAACCGACCGACGATGTGATAATACAGCTGGTCTCGCAGCTATCGCCCGTGAGGGGTGGCTGGCGAGAGTTCTTTCTGAGAGAGTTTTCCAAAACGTACACGTTTGAATTACTCGAACTACTTAGAGAACGCAAGAATAACCTCGTACCGTCCAATCTG…
>CyHV-2_ST-J1_NC_019495.1
ATGTCGAAGAGGAAGGCTGCTCTGCCGCCATCGTCCTACGCGGCTGTAGACCACGTTCAAATCAAGCAGACTCTGACACAAATAGAGATCCGTCAGAGGTACAGAGGAGAAAGAGTCGATATAGGAATAGACACTGAAGATATTGACCATTTGAAAATCAAACACGAGATAGCGCTTCTGAAAAGCGAGGTCAGAAAGGAACGTTTCAACAACAACGAGGACGAAGGTCCCCCTCCACCCGAACCGACCGACGATGTGATAATACAGCTGGTCTCGCAGCTATCGCCCGTGAGGGGTGGCTGGCGAGAGTTCTTTCTGAGAGAGTTTTCCAAAACGTACACGTTTGAATTACTCGAACTACTTAGAGAACGCAAGAATAACCTCGTACCGTCCAATCTG…
>CyHV-2_SY-C1_KM200722.1
ATGTCGAAGAGGAAGGCTGCTCTGCCGCCATCGTCCTACGCGGCTGTAGACCACGTTCAAATCAAGCAGACTCTGACACAAATAGAGATCCGTCAGAGGTACAGAGGAGAAAGAGTCGATATAGGAATAGACACTGAAGATATTGACCATTTGAAAATCAAACACGAGATAGCGCTTCTGAAAAGCGAGGTCAGAAAGGAACGTTTCAACAACAACGAGGACGAAGGTCCCCCTCCACCCGAACCGACCGACGATGTGATAATACAGCTGGTCTCGCAGCTATCGCCCGTGAGGGGTGGCTGGCGAGAGTTCTTTCTGAGAGAGTTTTCCAAAACGTACACGTTTGAATTACTCGAACTACTTAGAGAACGCAAGAATAACCTCGTACCGTCCAATCTG…
CyHV-1 uracil DNA glycosylase
>CyHV-1_NG-J1_JQ815363.1
ATGGATCACTTTCAAATCCAGACCGTCTTGAAACGGGTGGAGATACGCAGGAAGTACAGGGGAGAACAAGTCGATATAGGCATTGACACAGAAGTGATTGACCATTTGAAACTCAAGCATGAGATTGCCATGCTGAAACGAGATATGAGGAGGGAGCGCTTCAATGACGACGTGCACGAGGGCCCCCCGCCTCCGGAGCCCCGGGACGACCTGATCAGGGACCTGGTCTCCGAGTTACCGAACGTATCCGGGGGGTGGCGCGAGTTCTTCCTCAGGGAGTTTGACAAGAGTTACACTGCTGACCTATTGGACACGCTTCGCGGGTCTCGAGGGCGGCTCACACCATCGCTGGACAGGGTACTGCACGCGTTCAGCTTCATCAAGTCGCCAAGGGATGTG…
ATGGCTCAACTAGACTTGACAGGTTTAACCGAGACTTCGAAGATGATAGTCGGGGAATGCCATGTCGAGCTAAAGCGATGCGCCGAACCACCTCTGGCAGCCGACGAGCCAATGCCTAAAAAATGTCGTAGGCCTGCAGGACCTCCCAAAGGTTTTATATCGACACGCGGTGATACATCACCTTCATCGGATAATAATCACATACATTCAATTCAATCCTTAACGAATGGAGACAGTTGCGTACAACCGTGGGATATTATAGCGAACGCGTATAACATCCATGAAAATTGGAAACAACTACTACTTCCCGAACTGTGTTGTCTTAGAGGATCAGAAATCTTAGCGGAGTATGAGCGCAGAGCTATTACCGAAGAAGTCTATCCCCCCAAAATGGATATT…
HHV-1 uracil DNA glycosylase
>HHV-1_KOS_JQ780693.1
ATGAAGCGGGCCTGCAACCGAAGCCCCTCACCACGCCGCCGCCCATCATCGCCACGTCGGACCCCACCCCGCGACGGGACGCCGCCACAAAAAGCAGACGCCGACGACCCCACTCCCGGCGCCTCTAACGATGCCTCGACGGAAACCCGTCCGGGTTCGGGGGGCGAACCGGCCGCCTGTCGCTCGTCAGGGCCGGCGGGCGCTCCTCGCCGCCCTAGAGGCT-GTCCCGCTGGTGTGACGTTTTCCTCGTCCGCGCCCCCCGACCCTCCCATGGATTTAACAAACGGGGGGGTGTCGCCTGCGGCGACCTCGGCGCCTCTGGACTGGACCACGTTTCGGCGTGTGTTTCTGATCGACGACGCGTGGCGGCCCCTGATGGAGCCTGAGCTGGCGAACCC…
>HHV-1_X14112.1
ATGAAGCGGGCCTGCAGCCGAAGCCCCTCACCACGCCGCCGCCCATCATCGCCACGTCGGACCCCACCCCGCGACGGGACGCCGCCACAAAAAGCAGACGCCGACGACCCCACTCCCGGCGCCTCTAACGATGCCTCGACGGAAACCCGTCCGGGTTCGGGGGGCGAACCGGCCGCCTGTCGCTCGTCAGGGCCGGC-GGCGCTCCTCGCCGCCCTAGAGGCTGGTCCCGCTGGTGTGACGTTTTCCTCGTCCGCGCCCCCCGACCCTCCCATGGATTTAACAAACGGGGGGGTGTCGCCTGCGGCGACCTCGGCGCCTCTGGACTGGACCACGTTTCGGCGTGTGTTTCTGATCGACGACGCGTGGCGGCCCCTGATGGAGCCTGAGCTGGCGAACCC…
>HHV-1_17_JN555585.1
ATGAAGCGGGCCTGCAGCCGAAGCCCCTCACCACGCCGCCGCCCATCATCGCCACGTCGGACCCCACCCCGCGACGGGACGCCGCCACAAAAAGCAGACGCCGACGACCCCACTCCCGGCGCCTCTAACGATGCCTCGACGGAAACCCGTCCGGGTTCGGGGGGCGAACCGGCCGCCTGTCGCTCGTCAGGGCCGGCGGGCGCTCCTCGCCGCCCTAGAGGCT-GTCCCGCTGGTGTGACGTTTTCCTCGTCCGCGCCCCCCGACCCTCCCATGGATTTAACAAACGGGGGGGTGTCGCCTGCGGCGACCTCGGCGCCTCTGGACTGGACCACGTTTCGGCGTGTGTTTCTGATCGACGACGCGTGGCGGCCCCTGATGGAGCCTGAGCTGGCGAACCC…
>HHV_1_MN136523.1_MacIntyre
ATGAAGCGGGCCTGCAGCCGAAGCCCCTCACCACGCCGTCGCCCATCATCGCCACGTCGGACCCCACCCCGCGACGGGACGCCGCCACAAAAAGCAGACGCCGACGACCCCATTCCCGGCGCCTCTAACGATGCCTCGACGGAAACCCGTCCGGGTTCGGGGGGCGAACCGGCCGCCTGTCGCTCGTCAGGGCCGGCGGGCGCTCCTCGCCGCCCTAGAGGCT-GTCCCGCTGGTGTGACGTTTTCCTCGTCCGCGCCCCCCGACCCTCCCATGGATTTAACAAACGGGGGGGTGTCGCCTGCGGCGACCTCGGCGTCTCTGGACTGGACCACGTTTCGGCGTGTGTTTCTGATCGACGACGCGTGGCGGCCCCTGTTGGAGCCTGAGCTGGCGAACCC…
>HHV_1_MN159383.1_Sc16
ATGAAGCGGGCCTGCAGCCGAAGCCCCTCACCACGCCGTCGCCCATCATCGCCACGTCGGACCCCACCCCGCGACGGGACGCCGCCACAAAAAGCAGACGCCGACGACCCCATTCCCGGCGCATCTAATGATGCCTCGACGGAAAACCGTCCGGGTTTGGGGGGCGAACCGGCCGCCTGTCGCTCGTCAGGGCCGGCGGGCGCTCCTCGCCGCCCTAGAGGCT-GTCCCGCTGGTGTGACGTTTTCCTCGTCCGCGCCCCCCGACCCTCCCATGGATTTAACAAACGGGGGGGTGTCGCCTGCGGCGACCTCGGCGCCTCTGGACTGGACCACGTTTCGGCGTGTGTTTCTGATCGACGACGCGTGGCGGCCCCTGTTGGAGCCTGAGCTGGCGAACCC…
>HHV_1_MN159379.1_s17pp5
ATGAAGCGGGCCTGCAGCCGAAGCCCCTCACCACGCCGCCGCCCATCATCGCCACGTCGGACCCCACCCCGCGACGGGACGCCGCCACAAAAAGCAGACGCCGACGACCCCACTCCCGGCGCCTCTAACGATGCCTCGACGGAAACCCGTCCGGGTTCGGGGGGCGAACCGGCCGCCTGTCGCTCGTCAGGGCCGGCGGGCGCTCCTCGCCGCCCTAGAGGCT-GTCCCGCTGGTGTGACGTTTTCCTCGTCCGCGCCCCCCGACCCTCCCATGGATTTAACAAACGGGGGGGTGTCGCCTGCGGCGACCTCGGCGCCTCTGGACTGGACCACGTTTCGGCGTGTGTTTCTGATCGACGACGCGTGGCGGCCCCTGATGGAGCCTGAGCTGGCGAACCC…
>HHV_1_MH999839_K86
ATGAAGCGGGCCTGCAGCCGAAGCCCCTCACCACGCCGCCGCCCATCATCGCCACGTCGGACCCCACCCCGCGACGGGACGCCGCCACAAAAAGCAGACGCCGACGACCCCACTCCCGGCGCCTCTAACGATGCCTCGACGGAAACCCGTCCGGGTTCGGGGGGCGAACCGGCCGCCTGTCGCTCGTCAGGGCCGGCGGGCGCTCCTCGCCGCCCTAGAGGCT-GTCCCGCTGGTGTGACGTTTTCCTCGTCCGCGCCCCCCGACCCTCCCATGGATTTAACAAACGGGGGGGTGTCGCCTGCGGCGACCTCGGCGCCTCTGGACTGGACCACGTTTCGGCGTGTGTTTCTGATCGACGACGCGTGGCGGCCCCTGATGGAGCCTGAGCTGGCGAACCC…
>HHV_1_MH999841.1_Ty148
ATGAAGCGGGCCTGCAGCCGAAGCCCCTCACCACGCCGCCGCCCATCATCGCCACGTCGGACCCCACCCCGCGACGGGACGCCGCCACAAAAAGCAGACGCCGACGACCCCACTCCCGGCGCCTCTAACGATGCCTCGACGGAAACCCGTCCGGGTTCGGGGGGCGAACCGGCCGCCTGTCGCTCGTCAGGGCCGGCGGGCGCTCCTCGCCGCCCTAGAGGCT-GTCCCGCTGGTGTGACGTTTTCCTCGTCCGCGCCCCCCGACCCTCCCATGGATTTAACAAACGGGGGGGTGTCGCCTGCGGCGACCTCGGCGCCTCTGGACTGGACCACGTTTCGGCGTGTGTTTCTGATCGACGACGCGTGGCGGCCCCTGATGGAGCCTGAGCTGGCGAACCC…
>HHV_1_MH102298.1
ATGAAGCGGGCCTGCAGCCGAAGCCCCTCACCACGCCGCCGCCCATCATCGCCACGTCGGACCCCACCCCGCGACGGGACGCCGCCACAAAAAGCAGACGCCGACGACCCCACTCCCGGCGCCTCTAACGATGCCTCGACGGAAACCCGTCCGGGTTCGGGGGGCGAACCGGCCGCCTGTCGCTCGTCAGGGCCGGCGGGCGCTCCTCACCGCCCTAGAGGCT-GTCCCGCTGGTGTGACGTTTTCCTCGTCCGCGCCCCCCGACCCTCCCATGGATTTAACAAACGGGGGGGTGTCGCCTGTGGCGACCTCGGCGCCTCTGGACTGGACCACGTTTCGGCGTGTGTTTCTGATCGACGACGCGTGGCGGCCCCTGTTGGAGCCTGAGCTGGCGAACCC…
>HHV_1_KY922719.1_HSV-N-7
ATGAAGCGGGCCTGCAGCCGAAGCCCCTCACCACGCCGCCGCCCATCATCGCCACGTCGGACCCCACCCCGCGACGGGACGCCGCCACAAAAAGCAGACGCCGACGACCCCACTCCCGGCGCCTCTAACGATGCCTCGACGGAAACCCGTCCGGGTTCGGGGGGCGAACCGGCCGCCTGTCGCTCGTCAGGGCCGGCGGGCGCTCCTCGCCGCCCTAGAGGCT-GTCCCGCTGGTGTGACGTTTTCCTCGTCCGCGCCCCCCGACCCTCCCATGGATTTAACAAACGGGGGGGTGTCGCCTGCGGCGACCTCGGCGCCTCTGGACTGGACCACGTTTCGGCGTGTGTTTCTGATCGACGACGCGTGGCGGCCCCTGATGGAGCCTGAGCTGGCGAACCC…
HHV-2 uracil DNA glycosylase
>HHV_2_HG52_NC_001798.2
ATGAAGCGAGCTCGCAGTCGAAGCCCCTCGCCACCCAGCCGCCCGTCCTCGCCCTTTCGAACGCCCCCCCACGGCGGGTCTCCCCGACGCGAGGTCGGCGCCGGCATACTCGCCTCCGACGCAACTAGCCACGTCTGCATCGCAAGCCACCCTGGGTCGGGAGCAGGACAGCCGACCCGTCTAGCGGCCGGGTCGGCTGTCCAGCGTCGTCGCCCTAGAGGCTGTCCGCCGGGCGTGATGTTTTCCGCATCTACGACCCCCGAACAGCCCCTGGGGCTGTCGGGCGATGCGACGCCGCCCCTGCCGACTTCCGTGCCCCTGGACTGGGCCGCGTTTCGGCGCGCGTTTCTGATCGACGACGCCTGGCGGCCCCTGTTGGAGCCGGAGCTCGCGAACCCC…
>HHV_2_H12212_KY922726.1
ATGAAGCGAGCTCGCAGTCGAAGCCCCTCGCCACCCAGCCGCCCGTCCTCGCCCTTTCGAACGCCCCCCCACGGCGGGTCTCCCCGACGCGAGGTCGGCGCCGGCATACTCGCCTCCGACGCAACTAGCCACGTCTGCATCGCAAGCCACCCTGGGTCGGGAGCAGGATATCCGACCCGTCTAGCGGCCGGGTCGGCTGTCCAGCGTCGTCGCCCTAGAGGCTGTCCGCCGGGCG---TGTTTTCCGCATCTACGACCCCCGAACAGCCCCTGGGGCTGTCGGGCGATGCGACGCCGCCCCTGCCGACTTCCGTGCCCCTGGACTGGGCCGCGTTTCGGCGCGCGTTTCTGATCGACGACGCCTGGCGGCCCCTGTTGGAGCCGGAGCTCGCGAACCCC…
>HHV_2_sample_19_MF564037.1
ATGAAGCGAGCTCGCAGTCGAAGCCCCTCGCCACCCAGCCGCCCGTCCTCGCCCTTTCGAACGCCCCCCCACGGCGGGTCTCCCCGACGCGAGGTCGGCGCCGGCATACTCGCCTCCGACGCAACTAGCCACGTCTGCATCGCAAGCCACCCTGGGTCGGGAGCAGGATATCCGACCCGTCTAGCGGCCGGGTCGGCTGTCCAGCGTCGTCGCCCTAGAGGCTGTCCGCCGGGCGTGATGTTTTCCGCATCTACGACCCCCGAACAGCCCCTGGGGCTGTCGGGCGATGCGACGCCGCCCCTGCCGACTTCCGTGCCCCTGGACTGGGCCGCGTTTCGGCGCGCGTTTCTGATCGACGACGCCTGGCGGCCCCTGTTGGAGCCGGAGCTCGCGAACCCC…
>HSV2-KY922721.1_H1227
ATGAAGCGAGCTCGCAGTCGAAGCCCCTCGCCACCCAGCCGCCCGTCCTCGCCCTTTCGAACGCCCCCCCACGGCGGGTCTCCCCGACGCGAGGTCGGCGCCGGCATACTCGCCTCCGACGCAACTAGCCACGTCTGCATCGCAAGCCACCCTGGGTCGGGAGCAGGATATCCGACCCGTCTAGCGGCCGGGTCGGCTGTCCAGCGTCGTCGCCCTAGAGGCTGTCCGCCGGGCGTGATGTTTTCCGCATCTACGACCCCCGAACAGCCCCTGGGGCTGTCGGGCGATGCGACGCCGCCCCTGCCGACTTCCGTGCCCCTGGACTGGGCCGCGTTCCGGCGCGCGTTTCTGATCGACGACGCCTGGCGGCCCCTGTTGGAGCCGGAGCTCGCGAACCCC…
>HHV_2_KY922725.1_HSV2-H12211
ATGAAGCGAGCTCGCAGTCGAAGCCCCTCGCCACCCAGCCGCCCGTCCTCGCCCTTTCGAACGCCCCCCCACGGCGGGTCTCCCCGACGCGAGGTCGGCGCCGGCATACTCGCCTCCGACGCAACTAGCCACGTCTGCATCGCAAGCCACCCTGGGTCGGGAGCAGGATATCCGACCCGTCTAGCGGCCGGGTCGGCTGTCCAGCGTCGTCGCCCTAGAGGCTGTCCGCCGGGCGTGATGTTTTCCGCATCTACGACCCCCGAACAGCCCCTGGGGCTGTCGGGCGATGCGACGCCGCCCCTGCCGACTTCCGTGCCCCTGGACTGGGCCGCGTTTCGGCGCGCGTTTCTGATCGACGACGCCTGGCGGCCCCTGTTGGAGCCGGAGCTCGCGAACCCC…
>HHV_2_KY922720.1_HSV2-H1226
ATGAAGCGAGCTCGCAGTCGAAGCCCCTCGCCACCCAGCCGCCCGTCCTCGCCCTTTCGAACGCCCCCCCACGGCGGGTCTCCCCGACGCGAGGTCGGCGCCGGCATACTCGCCTCCGACGCAACTAGCCACGTCTGCATCGCAAGCCACCCTGGGTCGGGAGCAGGATATCCGACCCGTCTAGCGGCCGGGTCGGCTGTCCAGCGTCGTCGCCCTAGAGGCTGTCCGCCGGGCGTGATGTTTTCCGCATCTACGACCCCCGAACAGCCCCTGGGGCTGTCGGGCGATGCGACGCCGCCCCTGCCGACTTCCGTGCCCCTGGACTGGGCCGCGTTTCGGCGCGCGTTTCTGATCGACGACGCCTGGCGGCCCCTGTTGGAGCCGGAGCTCGCGAACCCC…
>HHV_2_MF564036.1
ATGAAGCGAGCTCGCAGTCGAAGCCCCTCGCCACCCAGCCGCCCGTCCTCGCCCTTTCGAACGCCCCCCCACGGCGGGTCTCCCCGACGCGAGGTCGGCGCCGGCATACTCGCCTCCGACGCAACTAGCCACGTCTGCATCGCAAGCCACCCTGGGTCGGGAGCAGGATATCCGACCCGTCTAGCGGCCGGGTCGGCTGTCCAGCGTCGTCGCCCTAGAGGCTGTCCGCCGGGCGTGATGTTTTCCGCATCTACGACCCCCGAACAGCCCCTGGGGCTGTCGGGCGATGCGACGCCGCCCCTGCCGACTTCCGTGCCCCTGGACTGGGCCGCGTTTCGGCGCGCGTTTCTGATCGACGACGCCTGGCGGCCCCTGTTGGAGCCGGAGCTCGCGAACCCC…
>HHV-2_MF564035.1_sample_14
ATGAAGCGAGCTCGCAGTCGAAGCCCCTCGCCACCCAGCCGCCCGTCCTCGCCCTTTCGAACGCCCCCCCACGGCGGGTCTCCCCGACGCGAGGTCGGCGCCGGCATACTCGCCTCCGACGCAACTAGCCACGTCTGCATCGCAAGCCACCCTGGGTCGGGAGCAGGATATCCGACCCGTCTAGCGGCCGGGTCGGCTGTCCAGCGTCGTCGCCCTAGAGGCTGTCCGCCGGGCGTGATGTTTTCCGCATCTACGACCCCCGAACAGCCCCTGGGGCTGTCGGGCGATGCGACGCCGCCCCTGCCGACTTCCGTGCCCCTGGACTGGGCCGCGTTTCGGCGCGCGTTTCTGATCGACGACGCCTGGCGGCCCCTGTTGGAGCCGGAGCTCGCGAACCCC…
>HHV_2_MF564034.1_sample_08
ATGAAGCGAGCTCGCAGTCGAAGCCCCTCGCCACCCAGCCGCCCGTCCTCGCCCTTTCGAACGCCCCCCCACGGCGGGTCTCCCCGACGCGAGGTCGGCGCCGGCATACTCGCCTCCGACGCAACTAGCCACGTCTGCATCGCAAGCCACCCTGGGTCGGGAGCAGGATATCCGACCCGTCTAGCGGCCGGGTCGGCTGTCCAGCGTCGTCGCCCTAGAGGCTGTCCGCCGGGCGTGATGTTTTCCGCATCTACGACCCCCGAACAGCCCCTGGGGCTGTCGGGCGATGCGACGCCGCCCCTGCCGACTTCCGTGCCCCTGGACTGGGCCGCGTTTCGGCGCGCGTTTCTGATCGACGACGCCTGGCGGCCCCTGTTGGAGCCGGAGCTCGCGAACCCC…
>HHV_2_KF781518.1_SD90e
ATGAAGCGAGCTCGCAGTCGAAGCCCCTCGCCACCCAGCCGCCCGTCCTCGCCCTTTCGAACGCCCCCCCACGGCGGGTCTCCCCGACGCGAGGTCGGCGCCGGCATACTCGCCTCCGACGCAACTAGCCACGTCTGCATCGCAAGCCACCCTGGGTCGGGAGCAGGATATCCGACCCGTTTAGCGGCCGGGTCGGCTGTCCAGCGTCGTCGCCCTAGAGGCTGTCCGCCGGGCGTGATGTTTTCCGCATCTACGACCCCCGAACAGCCCCTGGGGCTGTCGGGCGATGCGACGCCGCCCCTGCCGACTTCCGTGCCCCTGGACTGGGCCGCGTTTAGGCGCGCGTTTCTGATCGACGACGCCTGGCGGCCCCTGTTGGAGCCGGAGCTCGCGAACCCC…
BHV-1 uracil DNA glycosylase
>BHV_KM258881_B589
ATGCCCTACACGCGACACGCGCTGCGCGAATACGAGCGCCGGAGCCGCGTCGAGCAAGTGCTGCCTCCGAAAGCGGACATCTTCGCGTGGACGCGTTACGCGGCACCCGAGGACATCAAGGTTGTCATTCTGGGCCAGGACCCCTATCACAGCCGCGGGCAGGCCCACGGCTTGGCTTTTAGCGTGAACCGCGGCGTTCCGGTCCCACCCAGCCTCCAGAACATCTACGCGGCCGTGCAGAAGAACTTTCCCGGAGCTCCGCGGCCGTCGCACGGCTGCCTAGAGGACTGGGCGCGCCGCGGCGTGCTGCTGCTTAACACCTCGCTCACCGTGCGGAGCGGGGCGCCGGGCTCGCACTCTAGCCTGGGCTGGGGGCGGCTGGTGCACGCGGTGCTGGCC…
>BHV_KM258882.1_SM023
ATGCCCTACACGCGACACGCGCTGCGCGAATACGAGCGCCGGAGCCGCGTCGAGCAAGTGCTGCCTCCGAAAGCGGACATCTTCGCGTGGACGCGTTACGCGGCACCCGAGGACATCAAGGTTGTCATTCTGGGCCAGGACCCCTATCACAGCCGCGGGCAGGCCCACGGCTTGGCTTTTAGCGTGAACCGCGGCGTTCCGGTCCCACCCAGCCTCCAGAACATCTACGCGGCCGTGCAGAAGAACTTTCCCGGAGCTCCGCGGCCGTCGCACGGCTGCCTAGAGGACTGGGCGCGCCGCGGCGTGCTGCTGCTTAACACCTCGCTCACCGTGCGGAGCGGGGCGCCGGGCTCGCACTCTAGCCTGGGCTGGGGGCGGCTGGTGCACGCGGTGCTGGCC…
>BHV_KM258883.1_SP1777
ATGCCCTACACGCGACACGCGCTGCGCGAATACGAGCGCCGGAGCCGCGTCGAGCAAGTGCTGCCTCCGAAAGCGGACATCTTCGCGTGGACGCGTTACGCGGCACCCGAGGACATCAAGGTTGTCATTCTGGGCCAGGACCCCTATCACAGCCGCGGGCAGGCCCACGGCTTGGCTTTTAGCGTGAACCGCGGCGTTCCGGTCCCACCCAGCCTCCAGAACATCTACGCGGCCGTGCAGAAGAACTTTCCCGGAGCTCCGCGGCCGTCGCACGGCTGCCTAGAGGACTGGGCGCGCCGCGGCGTGCTGCTGCTTAACACCTCGCTCACCGTGCGGAGCGGGGCGCCGGGCTCGCACTCTAGCCTGGGCTGGGGGCGGCTGGTGCACGCGGTGCTGGCC…
>BHV_KM258880.1_K22
ATGCCCTACACGCGACACGCGCTGCGCGAATACGAGCGCCGGAGCCGCGTCGAGCAAGTGCTGCCTCCGAAAGCGGACATCTTCGCGTGGACGCGTTACGCGGCACCCGAGGACATCAAGGTTGTCATTCTGGGCCAGGACCCCTATCACAGCCGCGGGCAGGCCCACGGCTTGGCTTTTAGCGTGAACCGCGGCGTTCCGGTCCCACCCAGCCTCCAGAACATCTACGCGGCCGTGCAGAAGAACTTTCCCGGAGCTCCGCGGCCGTCGCACGGCTGCCTAGAGGACTGGGCGCGCCGCGGCGTGCTGCTGCTTAACACCTCGCTCACCGTGCGGAGCGGGGCGCCGGGCTCGCACTCTAGCCTGGGCTGGGGGCGGCTGGTGCACGCGGTGCTGGCC…
>BHV_JX898220.1_97-11
ATGCCCTACACGCGACACGCGCTGCGCGAATACGAGCGCCGGAGCCGCGTCGAGCAAGTGCTGCCTCCGAAAGCGGACATCTTCGCGTGGACGCGTTACGCGGCACCCGAGGACATCAAGGTTGTCATTCTGGGCCAGGACCCCTATCACAGCCGCGGGCAAGCCCACGGCTTGGCTTTTAGCGTGAACCGCGGCGTTCCGGTCCCACCCAGCCTCCAGAACATCTACGCTGCCGTGCAGAAGAACTTTCCCGGAGCTCCGCGGCCGTCGCACGGCTGCCTAGAGGACTGGGCGCGCCGCGGCGTGCTGCTGCTTAACACCTCGCTCACCGTGCGGAGCGGGGCGCCGGGCTCGCACTCTAGCCTGGGCTGGGGGCGGCTGGTGCACGCGGTACTGGCC…
>BHV_MH791339.1_C45
ATGCCCTACACGCGACACGCGCTGCGCGAATACGAGCGCCGGAGCCGCGTCGAGCAAGTGCTGCCTCCGAAAGCGGACATCTTCGCGTGGACGCGTTACGCGGCACCCGAGGACATCAAGGTTGTCATTCTGGGCCAGGACCCCTATCACAGCCGCGGGCAGGCCCACGGCTTGGCTTTTAGCGTGAACCGCGGCGTTCCGGTCCCACCCAGCCTCCAGAACATCTACGCTGCCGTGCAGAAGAACTTTCCCGGAGCTCCGCGGCCGTCGCACGGCTGCCTAGAGGACTGGGCGCGCCGCGGCGTGCTGCTGCTTAACACCTCGCTCACCGTGCGGAGCGGGGCGCCGGGCTCGCACTCTAGCCTGGGCTGGGGGCGGCTGGTGCACGCGGTACTGGCC…
>BHV_KU198480.1_Cooper
ATGCCCTACACGCGACACGCGCTGCGCGAATACGAGCGCCGGAGCCGCGTCGAGCAAGTGCTGCCTCCGAAAGCGGACATCTTCGCGTGGACGCGTTACGCGGCACCCGAGGACATCAAGGTTGTCATTCTGGGCCAGGACCCCTATCACAGCCGCGGGCAGGCCCACGGCTTGGCTTTTAGCGTGAACCGCGGCGTTCCGGTCCCACCCAGCCTCCAGAACATCTACGCTGCCGTGCAGAAGAACTTTCCCGGAGCTCCGCGGCCGTCGCACGGCTGCCTAGAGGACTGGGCGCGCCGCGGCGTGCTGCTGCTTAACACCTCGCTCACCGTGCGGAGCGGGGCGCCGGGCTCGCACTCTAGCCTGGGCTGGGGGCGGCTGGTGCACGCGGTACTGGCC…
>BHV_MH791341.1_C47
ATGCCCTACACGCGACACGCGCTGCGCGAATACGAGCGCCGGAGCCGCGTCGAGCAAGTGCTGCCTCCGAAAGCGGACATCTTCGCGTGGACGCGTTACGCGGCACCCGAGGACATCAAGGTTGTCATTCTGGGCCAGGACCCCTATCACAGCCGCGGGCAGGCCCACGGCTTGGCTTTTAGCGTGAACCGCGGCGTTCCGGTCCCACCCAGCCTCCAGAACATCTACGCTGCCGTGCAGAAGAACTTTCCCGGAGCTCCGCGGCCGTCGCACGGCTGCCTAGAGGACTGGGCGCGCCGCGGCGTGCTGCTGCTTAACACCTCGCTCACCGTGCGGAGCGGGGCGCCGGGCTCGCACTCTAGCCTGGGCTGGGGGCGGCTGGTGCACGCGGTACTGGCC…
>BHV_MF421714.1_ATCC:VR-188
ATGCCCTACACGCGACACGCGCTGCGCGAATACGAGCGCCGGAGCCGCGTCGAGCAAGTGCTGCCTCCGAAAGCGGACATCTTCGCGTGGACGCGTTACGCGGCACCCGAGGACATCAAGGTTGTCATTCTGGGCCAGGACCCCTATCACAGCCGCGGGCAGGCCCACGGCTTGGCTTTTAGCGTGAACCGCGGCGTTCCGGTCCCACCCAGCCTCCAGAACATCTACGCTGCCGTGCAGAAGAACTTTCCCGGAGCTCCGCGGCCGTCGCACGGCTGCCTAGAGGACTGGGCGCGCCGCGGCGTGCTGCTGCTTAACACCTCGCTCACCGTGCGGAGCGGGGCGCCGGGCTCGCACTCTAGCCTGGGCTGGGGGCGGCTGGTGCACGCGGTACTGGCC…
>BHV_MH751900.1_C29
ATGCCCTACACGCGACACGCGCTGCGCGAATACGAGCGCCGGAGCCGCGTCGAGCAAGTGCTGCCTCCGAAAGCGGACATCTTCGCGTGGACGCGTTACGCGGCACCCGAGGACATCAAGGTTGTCATTCTGGGCCAGGACCCCTATCACAGCCGCGGGCAGGCCCACGGCTTGGCTTTTAGCGTGAACCGCGGCGTTCCGGTCCCACCCAGCCTCCAGAACATCTACGCTGCCGTGCAGAAGAACTTTCCCGGAGCTCCGCGGCCGTCGCACGGCTGCCTAGAGGACTGGGCGCGCCGCGGCGTGCTGCTGCTTAACACCTCGCTCACCGTGCGGAGCGGGGCGCCGGGCTCGCACTCTAGCCTGGGCTGGGGGCGGCTGGTGCACGCGGTACTGGCC…
EHV-1 uracil DNA glycosylase
>EHV_1_AB992258.1_HH1
ATGAGTAGCGCCTGTGATCACGAGACCGAGGCATCTCATGTAAACATACCCGAGACAACACCAGAGGAAAACGGATCAAATAGTTCTACCCCCACAAGCGAAATTGGCCCGGCGTGTGTCGTCTCCCCGGCGCCAGGTGAGACAGGAGCTCCCCCACCGAAACGAAGGAGACCCTGTGGGCTACCGCAGGGGGTGGCTCTCATCAACACCAGCGTATCCACACACCCACTCTTTACGACCAGCTGCCAGAGCTCGTGGGAAGACGTCGAGCGGGAATTTAATATAGCCCCCTCATGGCGTCCCATTCTAGAAAGGGAAATGCAACAGCCGTACGTGAGACTTCTTCTCAACGAATACAAACTGCGGTGCGCTAGCGAAGAAGTCTTCCCCCCAAAAGAA…
>EHV_1_KF644575.1_94-137
ATGAGTAGCGCCTGTGACCACGAGACCGAGGCATCTCCTGTAAACATACCCAAGACAGCACCAGGTGAAAACGGATCAACGAGTTCCACTCCCACAAGCGAAATTGGCCCGGCGTGTGTCGTCTCCCCGGCGCCTGGTGAGACCGGGGCTCCCCCACCGAAACGAAGGCGACCCTGCGGGCTACCGCAGGGGGTGACTCTCATCAACACCAGCGTATCCACACACCCACTTTTTACAACCAGCTGCCCGAGCTCGTGGGAAGACGTCGAGCGGGAATTTAATATAGCGCCCTCATGGCGTCCCATTCTAGAAAGGGAAATGCAACAGCCGTACGTGAGACTTCTTCTCAACGAATACAAACTGCGGTGCGCTAGCGAAGAAGTTTTCCCCCCAAAGGAA…
>EHV_1_KF644580.1_T-529_10/84
ATGAGTAGCGCCTGTGACCACGAGACCGAGGCATCTCCTGTAAACATACCCAAGACAGCACCAGGTGAAAACGGATCAACGAGTTCCACTCCCACAAGCGAAATTGGCCCGGCGTGTGTCGTCTCCCCGGCGCCTGGTGAGACCGGGGCTCCCCCACCGAAACGAAGGCGACCCTGCGGGCTACCGCAGGGGGTGACTCTCATCAACACCAGCGTATCCACACACCCACTTTTTACAACCAGCTGCCCGAGCTCGTGGGAAGACGTCGAGCGGGAATTTAATATAGCGCCCTCATGGCGTCCCATTCTAGAAAGGGAAATGCAACAGCCGTACGTGAGACTTCTTCTCAACGAATACAAACTGCGGTGCGCTAGCGAAGAAGTTTTCCCCCCAAAGGAA…
>EHV_1_KM593996.1_T953
ATGAGTAGCGCCTGTGATCACGAGACCGAGGCATCTCATGTAAACATACCCGAGACAACACCAGAGGAAAACGGATCAAATAGTTCTACCCCCACAAGCGAAATTGGCCCGGCGTGTGTCGTCTCCCCGGCGCCAGGTGAGACAGGGGCTCCCCCACCGAAACGAAGGAGACCCTGTGGGCTACCGCAGGGGGTGGCTCTCATCAACACCAGCGTATCCACACACCCACTCTTTACGACCAGCTGCCAGAGCTCGTGGGAAGACGTCGAGCGGGAATTTAATATAGCCCCCTCATGGCGTCCCATTCTAGAAAGGGAAATGCAACAGCCGTACGTGAGACTTCTTCTCAACGAATACAAACTGCGGTGCGCTAGCGAAGAAGTCTTCCCCCCAAAAGAA…
>EHV_1_KP975078.1
ATGAGTAGCGCCTGTGATCACGAGACCGAGGCATCTCATGTAAACATACCCGAGACAACACCAGAGGAAAACGGATCAAATAGTTCTACCCCCACAAGCGAAATTGGCCCGGCGTGTGTCGTCTCCCCGGCGCCAGGTGAGACAGGGGCTCCCCCACCGAAACGAAGGAGACCCTGTGGGCTACCGCAGGGGGTGGCTCTCATCAACACCAGCGTATCCACACACCCACTCTTTACGACCAGCTGCCAGAGCTCGTGGGAAGACGTCGAGCGGGAATTTAATATAGCCCCCTCATGGCGTCCCATTCTAGAAAGGGAAATGCAACAGCCGTACGTGAGACTTCTTCTCAACGAATACAAACTGCGGTGCGCTAGCGAAGAAGTCTTCCCCCCAAAAGAA…
>EHV_1_NC_001491.2
ATGAGTAGCGCCTGTGATCACGAGACCGAGGCATCTCATGTAAACATACCCGAGACAACACCAGAGGAAAACGGATCAAATAGTTCTACCCCCACAAGCGAAATTGGCCCGGCGTGTGTCGTCTCCCCGGCGCCAGGTGAGACAGGAGCTCCCCCACCGAAACGAAGGAGACCCTGTGGGCTACCGCAGGGGGTGGCTCTCATCAACACCAGCGTATCCACACACCCACTCTTTACGACCAGCTGCCAGAGCTCGTGGGAAGACGTCGAGCGGGAATTTAATATAGCCCCCTCATGGCGTCCCATTCTAGAAAGGGAAATGCAACAGCCGTACGTGAGACTTCTTCTCAACGAATACAAACTGCGGTGCGCTAGCGAAGAAGTCTTCCCCCCAAAAGAA…
>EHV-1_KF644574.1_T-616
ATGAGTAGCGCCTGTGACCACGAGACCGAGGCATCTCCTGTAAACATACCCAAGACAGCACCAGGGGAAAACGGATCAACGAGTTCCACTCCCACAAGCGAAATTGGCCCGGCGTGTGTCGTCTCCCCGGCGCCTGGTGAGACTGGGGCTCCCCCACCGAAACGAAGGCGACCCTGCGGGCTACCGCAGGGGGTGACTCTCATCAACACCAGCGTATCCACACACCCACTTTTTACAACCAGCTGCCCGAGCTCGTGGGAAGACGTCGAGCGGGAATTTAATATAGCGCCCTCATGGCGTCCCATTCTAGAAAGGGAAATGCAACAGCCGTACGTGAGACTTCTTCTCAACGAATACAAACTGCGGTGCGCTAGCGAAGAAGTTTTCCCCCCAAAGGAA…
>EHV-1_LC193725.1
ATGAGTAGCGCCTGTGATCACGAGACCGAGGCATCTCATGTAAACATACCCGAGACAACACCAGAGGAAAACGGATCAAATAGTTCTACCCCCACAAGCGAAATTGGCCCGGCGTGTGTCGTCTCCCCGGCGCCAGGTGAGACAGGAGCTCCCCCACCGAAACGAAGGAGACCCTGTGGGCTACCGCAGGGGGTGGCTCTCATCAACACCAGCGTATCCACACACCCACTCTTTACGACCAGCTGCCAGAGCTCGTGGGAAGACGTCGAGCGGGAATTTAATATAGCCCCCTCATGGCGTCCCATTCTAGAAAGGGAAATGCAACAGCCGTACGTGAGACTTCTTCTCAACGAATACAAACTGCGGTGCGCTAGCGAAGAAGTCTTCCCCCCAAAAGAA…
>EHV-1_MF975655.1_KyA
ATGAGTAGCGCCTGTGATCACGAGACCGAGGCATCTCATGTAAACATACCCGAGACAACACCAGAGGAAAACGGATCAAATAGTTCTACCCCCACAAGCGAAATTGGCCCGGCGTGTGTCGTCTCCCCGGCGCCAGGTGAGACAGGAGCTCCCCCACCGAAACGAAGGAGACCCTGTGGGCTACCGCAGGGGGTGGCTCTCATCAACACCAGCGTATCCACACACCCACTCTTTACGACCAGCTGCCAGAGCTCGTGGGAAGACGTCGAGCGGGAATTTAATATAGCCCCCTCATGGCGTCCCATTCTAGAAAGGGAAATGCAACAGCCGTACGTGAGACTTCTTCTCAACGAATACAAACTGCGGTGCGCTAGCGAAGAAGTCTTCCCCCCAAAAGAA…
>EHV-1_MF975656.1_RacL11
ATGAGTAGCGCCTGTGATCACGAGACCGAGGCATCTCATGTAAACATACCCGAGACAACACCAGAGGAAAACGGATCAAATAGTTCTACCCCCACAAGCGAAATTGGCCCGGCGTGTGTCGTCTCCCCGGCGCCAGGTGAGACAGGAGCTCCCCCACCGAAACGAAGGAGACCCTGTGGGCTACCGCAGGGGGTGGCTCTCATCAACACCAGCGTATCCACACACCCACTCTTTACGACCAGCTGCCAGAGCTCGTGGGAAGACGTCGAGCGGGAATTTAATATAGCCCCCTCATGGCGTCCCATTCTAGAAAGGGAAATGCAACAGCCGTACGTGAGACTTCTTCTCAACGAATACAAACTGCGGTGCGCTAGCGAAGAAGTCTTCCCCCCAAAAGAA…
HHV-3 uracil DNA glycosylase
>HHV_3_KY037797.1_278
ATGGATGTGTCTGGGGAGCCGACCGTTTGTTCCAACGCGTATGCCAATGAAATGAAACTATCGGATTCAAAGGACATTTATGTTTTGGCCCATCCGGTTACCAAAAAAACCCGCAAGCGACCCCGCGGGCTGCCTTTGGGGGTTAAGCTAGACCCCCCAACCTTCAAGTTAAATAACATGTCACATCATTACGACACGGAAACGTTCACCCCCGTCTCTTCGCAACTGGATTCGGTTGAAGTTTTCAGCAAGTTTAACATTTCCCCTGAGTGGTATGACCTGTTGTCGGACGAACTTAAAGAGCCGTACGCGAAAGGTATTTTTTTAGAATACAATCGTCTTTTAAATTCAGGGGAAGAAATACTTCCATCTACAGGCGATATTTTTGCATGGACGCGA…
>HHV_3_KY037798.1
ATGGATGTGTCTGGGGAGCCGACCGTTTGTTCCAACGCGTATGCCAATGAAATGAAACTATCGGATTCAAAGGACATTTATGTTTTGGCCCATCCGGTTACCAAAAAAACCCGCAAGCGACCCCGCGGGCTGCCTTTGGGGGTTAAGCTAGACCCCCCAACCTTCAAGTTAAATAACATGTCACATCATTACGACACGGAAACGTTCACCCCCGTCTCTTCGCAACTGGATTCGGTTGAAGTTTTCAGCAAGTTTAACATTTCCCCTGAGTGGTATGACCTGTTGTCGGACGAACTTAAAGAGCCGTACGCGAAAGGTATTTTTTTAGAATACAATCGTCTTTTAAATTCAGGGGAAGAAATACTTCCATCTACAGGCGATATTTTTGCATGGACGCGA…
>HHV_3_MF898328.1
ATGGATGTGTCTGGGGAGCCGACCGTTTGTTCCAACGCGTATGCCAATGAAATGAAACTATCGGATTCAAAGGACATTTATGTTTTGGCCCATCCGGTTACCAAAAAAACCCGCAAGCGACCCCGCGGGCCGCCTTTGGGGGTTAAGCTAGACCCCCCAACCTTCAAGTTAAATAACATGTCACATCATTACGACACGGAAACGTTCACCCCCGTCTCTTCGCAACTGGATTCGGTTGAAGTTTTCAGCAAGTTTAACATTTCCCCTGAGTGGTATGACCTGTTGTCGGACGAACTTAAAGAGCCGTACGCGAAAGGTATTTTTTTAGAATACAATCGTCTTTTAAATTCAGGGGAAGAAATACTTCCATCTACAGGCGATATTTTTGCATGGACGCGA…
>HHV_3_MH709372.1_KPZ13-316
ATGGATGTGTCTGGGGAGCCGACCGTTTGTTCCAACGCGTATGCCAATGAAATGAAACTATCGGATTCAAAGGACATTTATGTTTTGGCCCATCCGGTTACCAAAAAAACCCGCAAGCGACCCCGCGGGCTGCCTTTGGGGGTTAAGCTAGACCCCCCAACCTTCAAGTTAAATAACATGTCACATCATTACGACACGGAAACGTTCACCCCCGTCTCTTCGCAACTGGATTCGGTTGAAGTTTTCAGCAAGTTTAACATTTCCCCTGAGTGGTATGACCTGTTGTCGGACGAACTTAAAGAGCCGTACGCGAAAGGTATTTTTTTAGAATACAATCGTCTTTTAAATTCAGGGGAAGAAATACTTCCATCTACAGGCGATATTTTTGCATGGACGCGA…
>HHV_3_MH709373.1_KPZ13-319
ATGGATGTGTCTGGGGAGCCGACCGTTTGTTCCAACGCGTATGCCAATGAAATGAAACTATCGGATTCAAAGGACATTTATGTTTTGGCCCATCCGGTTACCAAAAAAACCCGCAAGCGACCCCGCGGGCTGCCTTTGGGGGTTAAGCTAGACCCCCCAACCTTCAAGTTAAATAACATGTCACATCATTACGACACGGAAACGTTCACCCCCGTCTCTTCGCAACTGGATTCGGTTGAAGTTTTCAGCAAGTTTAACATTTCCCCTGAGTGGTATGACCTGTTGTCGGACGAACTTAAAGAGCCGTACGCGAAAGGTATTTTTTTAGAATACAATCGTCTTTTAAATTCAGGGGAAGAAATACTTCCATCTACAGGCGATATTTTTGCATGGACGCGA…
>HHV_3_MH709374.1_KPZ13-344
ATGGATGTGTCTGGGGAGCCGACCGTTTGTTCCAACGCGTATGCCAATGAAATGAAACTATCGGATTCAAAGGACATTTATGTTTTGGCCCATCCGGTTACCAAAAAAACCCGCAAGCGACCCCGCGGGCTGCCTTTGGGGGTTAAGCTAGACCCCCCAACCTTCAAGTTAAATAACATGTCACATCATTACGACACGGAAACGTTCACCCCCGTCTCTTCGCAACTGGATTCGGTTGAAGTTTTCAGCAAGTTTAACATTTCCCCTGAGTGGTATGACCTGTTGTCGGACGAACTTAAAGAGCCGTACGCGAAAGGTATTTTTTTAGAATACAATCGTCTTTTAAATTCAGGGGAAGAAATACTTCCATCTACAGGCGATATTTTTGCATGGACGCGA…
>HHV_3_MH709375.1_KPZ13-353
ATGGATGTGTCTGGGGAGCCGACCGTTTGTTCCAACGCGTATGCCAATGAAATGAAACTATCGGATTCAAAGGACATTTATGTTTTGGCCCATCCGGTTACCAAAAAAACCCGCAAGCGACCCCGCGGGCTGCCTTTGGGGGTTAAGCTAGACCCCCCAACCTTCAAGTTAAATAACATGTCACATCATTACGACACGGAAACGTTCACCCCCGTCTCTTCGCAACTGGATTCGGTTGAAGTTTTCAGCAAGTTTAACATTTCCCCTGAGTGGTATGACCTGTTGTCGGACGAACTTAAAGAGCCGTACGCGAAAGGTATTTTTTTAGAATACAATCGTCTTTTAAATTCAGGGGAAGAAATACTTCCATCTACAGGCGATATTTTTGCATGGACGCGA…
>HHV_3_MH709376.1_KPZ13-372
ATGGATGTGTCTGGGGAGCCGACCGTTTGTTCCAACGCGTATGCCAATGAAATGAAACTATCGGATTCAAAGGACATTTATGTTTTGGCCCATCCGGTTACCAAAAAAACCCGCAAGCGACCCCGCGGGCTGCCTTTGGGGGTTAAGCTAGACCCCCCAACCTTCAAGTTAAATAACATGTCACATCATTACGACACGGAAACGTTCACCCCCGTCTCTTCGCAACTGGATTCGGTTGAAGTTTTCAGCAAGTTTAACATTTCCCCTGAGTGGTATGACCTGTTGTCGGACGAACTTAAAGAGCCGTACGCGAAAGGTATTTTTTTAGAATACAATCGTCTTTTAAATTCAGGGGAAGAAATACTTCCATCTACAGGCGATATTTTTGCATGGACGCGA…
>HHV_3_MH709377.1_KPZ13-382
ATGGATGTGTCTGGGGAGCCGACCGTTTGTTCCAACGCGTATGCCAATGAAATGAAACTATCGGATTCAAAGGACATTTATGTTTTGGCCCATCCGGTTACCAAAAAAACCCGCAAGCGACCCCGCGGGCTGCCTTTGGGGGTTAAGCTAGACCCCCCAACCTTCAAGTTAAATAACATGTCACATCATTACGACACGGAAACGTTCACCCCCGTCTCTTCGCAACTGGATTCGGTTGAAGTTTTCAGCAAGTTTAACATTTCCCCTGAGTGGTATGACCTGTTGTCGGACGAACTTAAAGAGCCGTACGCGAAAGGTATTTTTTTAGAATACAATCGTCTTTTAAATTCAGGGGAAGAAATACTTCCATCTACAGGCGATATTTTTGCATGGACGCGA…
>HHV-3_KY037796.1_092
ATGGATGTGTCTGGGGAGCCGACCGTTTGTTCCAACGCGTATGCCAATGAAATGAAACTATCGGATTCAAAGGACATTTATGTTTTGGCCCATCCGGTTACCAAAAAAACCCGCAAGCGACCCCGCGGGCTGCCTTTGGGGGTTAAGCTAGACCCCCCAACCTTCAAGTTAAATAACATGTCACATCATTACGACACGGAAACGTTCACCCCCGTCTCTTCGCAACTGGATTCGGTTGAAGTTTTCAGCAAGTTTAACATTTCCCCTGAGTGGTATGACCTGTTGTCGGACGAACTTAAAGAGCCGTACGCGAAAGGTATTTTTTTAGAATACAATCGTCTTTTAAATTCAGGGGAAGAAATACTTCCATCTACAGGCGATATTTTTGCATGGACGCGA…
FHV-1 uracil DNA glycosylase
>FHV-1_MH070348.1_KANS_02
ATGTCAACTATGAATGAGCTTGTGAATCATAATTCAGCTGTTGTAGCTCTCGACCATACCTATTGCACTACCAATGCTCCATCAGATACTACATCTACAGAGCCACCAAGAAAAAAATTGAGACCCACCGGTCTCCCATCTGGAGTAATTTTAGATCCAGATGTACAAGTGGTTTCCAATATAGAGAAACCGATTTCGTGGATGACTATCCAACGAAAGTTTAATATATCACATTCATGGGCATCTATTCTCGAACCTGAATTTAAGAAACCGTATACCCAACGCATTTTACTGGAATACGAACGTCGTCTACGCTATGAAGAGGTCCTACCTAAAATACAAGATATATTTTCATGGACACGTGCGATACAACCCATGGACATTAAAGTAGTCATCTTG…
>FHV-1_MH070347.1_MILW_11
ATGTCAACTATGAATGAGCTTGTGAATCATAATTCAGCTGTTGTAGCTCTCGACCATACCTATTGCACTACCAATGCTCCATCAGATACTACATCTACAGAGCCACCAAGAAAAAAATTGAGACCCACCGGTCTCCCATCTGGAGTAATTTTAGATCCAGATGTACAAGTGGTTTCCAATATAGAGAAACCGATTTCGTGGATGACTATCCAACGAAAGTTTAATATATCACATTCATGGGCATCTATTCTCGAACCTGAATTTAAGAAACCGTATACCCAACGCATTTTACTGGAATACGAACGTCGTCTACGCTATGAAGAGGTCCTACCTAAAATACAAGATATATTTTCATGGACACGTGCGATACAACCCATGGACATTAAAGTAGTCATCTTG…
>FHV-1_MH070345.1_WASH_03
ATGTCAACTATGAATGAGCTTGTGAATCATAATTCAGCTGTTGTAGCTCTCGACCATACCTATTGCACTACCAATGCTCCATCAGATACTACATCTACAGAGCCACCAAGAAAAAAATTGAGACCCACCGGTCTCCCATCTGGAGTAATTTTAGATCCAGATGTACAAGTGGTTTCCAATATAGAGAAACCGATTTCGTGGATGACTATCCAACGAAAGTTTAATATATCACATTCATGGGCATCTATTCTCGAACCTGAATTTAAGAAACCGTATACCCAACGCATTTTACTGGAATACGAACGTCGTCTACGCTATGAAGAGGTCCTACCTAAAATACAAGATATATTTTCATGGACACGTGCGATACAACCCATGGACATTAAAGTAGTCATCTTG…
>FHV-1_MH070343.1_NEWY_03
ATGTCAACTATGAATGAGCTTGTGAATCATAATTCAGCTGTTGTAGCTCTCGACCATACCTATTGCACTACCAATGCTCCATCAGATACTACATCTACAGAGCCACCAAGAAAAAAATTGAGACCCACCGGTCTCCCATCTGGAGTAATTTTAGATCCAGATGTACAAGTGGTTTCCAATATAGAGAAACCGATTTCGTGGATGACTATCCAACGAAAGTTTAATATATCACATTCATGGGCATCTATTCTCGAACCTGAATTTAAGAAACCGTATACCCAACGCATTTTACTGGAATACGAACGTCGTCTACGCTATGAAGAGGTCCTACCTAAAATACAAGATATATTTTCATGGACACGTGCGATACAACCCATGGACATTAAAGTAGTCATCTTG…
>FHV-1_MH070342.1_MILW_02
ATGTCAACTATGAATGAGCTTGTGAATCATAATTCAGCTGTTGTAGCTCTCGACCATACCTATTGCACTACCAATGCTCCATCAGATACTACATCTACAGAGCCACCAAGAAAAAAATTGAGACCCACCGGTCTCCCATCTGGAGTAATTTTAGATCCAGATGTACAAGTGGTTTCCAATATAGAGAAACCGATTTCGTGGATGACTATCCAACGAAAGTTTAATATATCACATTCATGGGCATCTATTCTCGAACCTGAATTTAAGAAACCGTATACCCAACGCATTTTACTGGAATACGAACGTCGTCTACGCTATGAAGAGGTCCTACCTAAAATACAAGATATATTTTCATGGACACGTGCGATACAACCCATGGACATTAAAGTAGTCATCTTG…
>FHV-1_MH070330.1_SANJ_01
ATGTCAACTATGAATGAGCTTGTGAATCATAATTCAGCTGTTGTAGCTCTCGACCATACCTATTGCACTACCAATGCTCCATCAGATACTACATCTACAGAGCCACCAAGAAAAAAATTGAGACCCACCGGTCTCCCATCTGGAGTAATTTTAGATCCAGATGTACAAGTGGTTTCCAATATAGAGAAACCGATTTCGTGGATGACTATCCAACGAAAGTTTAATATATCACATTCATGGGCATCTATTCTCGAACCTGAATTTAAGAAACCGTATACCCAACGCATTTTACTGGAATACGAACGTCGTCTACGCTATGAAGAGGTCCTACCTAAAATACAAGATATATTTTCATGGACACGTGCGATACAACCCATGGACATTAAAGTAGTCATCTTG…
>FHV-1_MH070326.1_CALI_11
ATGTCAACTATGAATGAGCTTGTGAATCATAATTCAGCTGTTGTAGCTCTCGACCATACCTATTGCACTACCAATGCTCCATCAGATACTACATCTACAGAGCCACCAAGAAAAAAATTGAGACCCACCGGTCTCCCATCTGGAGTAATTTTAGATCCAGATGTACAAGTGGTTTCCAATATAGAGAAACCGATTTCGTGGATGACTATCCAACGAAAGTTTAATATATCACATTCATGGGCATCTATTCTCGAACCTGAATTTAAGAAACCGTATACCCAACGCATTTTACTGGAATACGAACGTCGTCTACGCTATGAAGAGGTCCTACCTAAAATACAAGATATATTTTCATGGACACGTGCGATACAACCCATGGACATTAAAGTAGTCATCTTG…
>FHV-1_MH070327.1_FLOR_05
ATGTCAACTATGAATGAGCTTGTGAATCATAATTCAGCTGTTGTAGCTCTCGACCATACCTATTGCACTACCAATGCTCCATCAGATACTACATCTACAGAGCCACCAAGAAAAAAATTGAGACCCACCGGTCTCCCATCTGGAGTAATTTTAGATCCAGATGTACAAGTGGTTTCCAATATAGAGAAACCGATTTCGTGGATGACTATCCAACGAAAGTTTAATATATCACATTCATGGGCATCTATTCTCGAACCTGAATTTAAGAAACCGTATACCCAACGCATTTTACTGGAATACGAACGTCGTCTACGCTATGAAGAGGTCCTACCTAAAATACAAGATATATTTTCATGGACACGTGCGATACAACCCATGGACATTAAAGTAGTCATCTTG…
>FHV-1_KR381802.1_3227-05
ATGTCAACTATGAATGAGCTTGTGAATCATAATTCAGCTGTTGTAGCTCTCGACCATACCTATTGCACTACCAATGCTCCATCAGATACTACATCTACAGAGCCACCAAGAAAAAAATTGAGACCCACCGGTCTCCCATCTGGAGTAATTTTAGATCCAGATGTACAAGTGGTTTCCAATATAGAGAAACCGATTTCGTGGATGACTATCCAACGAAAGTTTAATATATCACATTCATGGGCATCTATTCTCGAACCTGAATTTAAGAAACCGTATACCCAACGCATTTTACTGGAATACGAACGTCGTCTACGCTATGAAGAGGTCCTACCTAAAATACAAGATATATTTTCATGGACACGTGCGATACAACCCATGGACATTAAAGTAGTCATCTTG…
>FHV-1_KR381779.1_729-83
ATGTCAACTATGAATGAGCTTGTGAATCATAATTCAGCTGTTGTAGCTCTCGACCATACCTATTGCACTACCAATGCTCCATCAGATACTACATCTACAGAGCCACCAAGAAAAAAATTGAGACCCACCGGTCTCCCATCTGGAGTAATTTTAGATCCAGATGTACAAGTGGTTTCCAATATAGAGAAACCGATTTCGTGGATGACTATCCAACGAAAGTTTAATATATCACATTCATGGGCATCTATTCTCGAACCTGAATTTAAGAAACCGTATACCCAACGCATTTTACTGGAATACGAACGTCGTCTACGCTATGAAGAGGTCCTACCTAAAATACAAGATATATTTTCATGGACACGTGCGATACAACCCATGGACATTAAAGTAGTCATCTTG…
HHV-5 uracil DNA glycosylase
>HCMV_MF084223.1_LON1
ATGGCCCTCAAGCAGTGGATGCTCGCTAACATTGCTGATAATAAAGGCTCTCTGTTAACCCCCGACGAGCAGGCTCGCGTGTTTTGTCTGAGCGCCGACTGGATCCGCTTCCTCAGCTTGCCCGACCACGACACGGTGCTGCTGCGCGACACGGTGGCGGCGGTGGAGGGCGCGCGGCAACTCGAGATGGTGTACCCGGCACCCGAGCACGTACACCGCTGGAGCTATCTGTGTCCGCCCGAGCAGGTGCGCGTGGTGATCGTGGGCCAGGACCCGTACTGCGACGGCAGCGCCAGCGGCCTGGCCTTCGGCACGCTGGCGGGCCGACCGCCGCCGCCCTCCCTCAACAACGTGTTTCGCGAACTGGCGCGTACGGTGGACGGGTTTCAGCGTCCGGCC…
>HCMV_MN274568.1_H2
ATGGCCCTCAAGCAGTGGATGCTCGCTAACATTGCTGATAATAAAGGCTCTCTGTTAACCCCCGACGAGCAGGCTCGCGTGTTTTGTCTGAGCGCCGACTGGATCCGCTTCCTCAGCTTGCCCGACCACGACACGGTGCTGCTGCGCGACACGGTGGCGGCGGTGGAGGGCGCGCGGCAACTCGAGATGGTGTACCCGGCACCCGAGCACGTACACCGCTGGAGCTATCTGTGTCCGCCCGAGCAGGTGCGCGTGGTGATCGTGGGCCAGGACCCGTACTGCGACGGCAGCGCCAGCGGCCTGGCCTTCGGCACGCTGGCGGGCCGACCGCCGCCGCCCTCCCTCAACAACGTGTTTCGCGAACTGGCGCGTACGGTGGACGGGTTTCAGCGTCCGGCC…
>HCMV_MF783090.1_Toledo-p7_majority
ATGGCCCTCAAGCAGTGGATGCTCGCTAACATTGCTGATAATAAAGGCTCTCTGTTAACCCCCGACGAGCAGGCTCGCGTGTTTTGTCTGAGCGCCGACTGGATCCGCTTCCTCAGCTTGCCCGACCACGACACGGTGCTGCTGCGCGACACGGTGGCGGCGGTGGAGGGCGCGCGGCAACTCGAGATGGTGTACCCGGCACCCGAGCACGTACACCGCTGGAGCTATCTGTGTCCGCCCGAGCAGGTGCGCGTGGTGATCGTGGGCCAGGACCCGTACTGCGACGGCAGCGCCAGCGGCCTGGCCTTCGGCACGCTGGCGGGCCGACTACCGCCGCCCTCCCTCAACAACGTGTTTCGCGAACTGGCACGTACGGTGGACGGGTTTCAGCGCCCGGCC…
>HCMV_KY490064.1_PRA2
ATGGCCCTCAAGCAGTGGATGCTCGCTAACATTGCTGATAATAAAGGCTCTCTGTTAACCCCCGACGAGCAGGCTCGCGTGTTTTGTCTGAGCGCCGACTGGATCCGCTTCCTCAGCTTGCCCGACCACGACACGGTGCTGCTGCGCGACACGGTGGCGGCGGTGGAGGGCGCGCGGCAACTCGAGATGGTGTACCCGGCACCTGAGCACGTACACCGCTGGAGCTATCTGTGTCCGCCCGAGCAGGTGCGCGTGGTGATCGTGGGCCAGGACCCGTACTGCGACGGCAGCGCCAGCGGCCTGGCCTTCGGCACGCTGGCAGGCCGACCACCGCCGCCCTCCCTCAACAACGTGTTTCGCGAACTGGCGCGTACGGTGGACGGGTTTCAGCGTCCGGCC…
>HCMV_MF783093.1_TAR_Toledo-P
ATGGCCCTCAAGCAGTGGATGCTCGCTAACATTGCTGATAATAAAGGCTCTCTGTTAACCCCCGACGAGCAGGCTCGCGTGTTTTGTCTGAGCGCCGACTGGATCCGCTTCCTCAGCTTGCCCGACCACGACACGGTGCTGCTGCGCGACACGGTGGCGGCGGTGGAGGGCGCGCGGCAACTCGAGATGGTGTACCCGGCACCCGAGCACGTACACCGCTGGAGCTATCTGTGTCCGCCCGAGCAGGTGCGCGTGGTGATCGTGGGCCAGGACCCGTACTGCGACGGCAGCGCCAGCGGCCTGGCCTTCGGCACGCTGGCGGGCCGACTACCGCCGCCCTCCCTCAACAACGTGTTTCGCGAACTGGCACGTACGGTGGACGGGTTTCAGCGCCCGGCC…
>HCMV_KT726953.2_UK/Lon9/Urine/2012
ATGGCCCTCAAGCAGTGGATGCTCGCTAACATTGCTGATAATAAAGGCTCTCTGTTAACCCCCGACGAGCAGGCTCGCGTGTTTTGTCTGAGCGCCGACTGGATCCGCTTCCTCAGCTTGCCCGACCACGACACGGTGCTGCTGCGCGACACGGTGGCGGCGGTGGAGGGCGCGCGGCAACTCGAGATGGTGTACCCGGCACCCGAGCACGTACACCGCTGGAGCTATCTGTGTCCGCCCGAGCAGGTGCGCGTGGTGATCGTGGGCCAGGACCCGTACTGCGACGGCAGCGCCAGCGGCCTGGCCTTCGGCACGCTGGCGGGCCGACCGCCGCCGCCCTCCCTCAACAACGTGTTTCGCGAACTGGCGCGTACGGTGGACGGGTTTCAGCGTCCGGCC…
>HCMV_KT726945.2_NL/Rot6/Nasal/2012
ATGGCCCTCAAGCAGTGGATGCTCGCTAACATTGCTGATAATAAAGGCTCTCTGTTAACCCCCGACGAGCAGGCTCGCGTGTTTTGTCTGAGCGCCGACTGGATCCGCTTCCTCAGCTTGCCCGACCACGACACGGTGCTGCTGCGCGACACGGTGGCGGCGGTGGAGGGCGCGCGGCAACTCGAGATGGTGTACCCGGCACCCGAGCACGTACACCGCTGGAGCTATCTGTGTCCGCCCGAGCAGGTGCGCGTGGTGATCGTGGGCCAGGACCCGTACTGCGACGGCAGCGCCAGCGGCCTGGCCTTCGGCACGCTGGCGGGCCGACCACCGCCGCCCTCCCTCAACAACGTGTTTCGCGAACTGGCACGTACGGTGGACGGGTTTCAGCGCCCGGCC…
>HCMV_KR534209.1_JER4755
ATGGCCCTCAAGCAGTGGATGCTCGCTAACATTGCTGATAATAAAGGCTCTCTGTTAACCCCCGACGAGCAGGCTCGCGTGTTTTGTCTGAGCGCCGACTGGATCCGCTTCCTCAGCTTGCCCGACCACGACACGGTGCTGCTGCGCGACACGGTGGCGGCGGTGGAGGGCGCGCGGCAACTCGAGATGGTGTACCCGGCGCCCGAGCACGTACACCGCTGGAGCTATCTGTGTCCGCCCGAGCAGGTGCGCGTGGTGATCGTGGGCCAGGACCCGTACTGCGACGGCAGCGCCAGCGGCCTGGCCTTTGGCACGCTGGCGGGCCGACCGCCGCCGCCCTCCCTAAACAACGTGTTTCGCGAACTGGCGCGTACGGTGGACGGGTTTCAGCGCCCGGCC…
>HCMV_KP745685.1_CZ/3/2012
ATGGCCCTCAAGCAGTGGATGCTCGCTAACATTGCTGATAATAAAGGCTCTCTGTTAACCCCCGACGAGCAGGCTCGCGTGTTTTGTCTGAGCGCCGACTGGATCCGCTTCCTCAGCTTGCCCGACCACGACACGGTGCTGCTGCGCGACACGGTGGCGGCGGTGGAGGGCGCGCGGCAACTCGAGATGGTGTACCCGGCACCCGAGCACGTACACCGCTGGAGCTATCTGTGTCCGCCCGAGCAGGTGCGCGTGGTGATCGTGGGCCAGGACCCGTACTGCGACGGCAGCGCCAGCGGCCTGGCCTTCGGCACGCTGGCGGGCCGACCGCCGCCGCCCTCCCTCAACAACGTGTTTCGCGAACTGGCGCGTACGGTGGACGGGTTTCAGCGTCCGGCC…
>HCMV_KJ872539.1_PAV16
ATGGCCCTCAAGCAGTGGATGCTCGCTAACATTGCTGATAATAAAGGCTCTCTGTTAACCCCCGACGAGCAGGCTCGCGTGTTTTGTCTGAGCGCCGACTGGATCCGCTTCCTCAGCTTGCCCGAGCACGACACGGTGCTGCTGCGCGACACGGTGGCGGCGGTGGAGGGCGCGCGGCAATTCGAGATGGTGTACCCGGCGCCCGAGCACGTACACCGCTGGAGCTATCTGTGTCTGCCCGAGCAGGTGCGCGTGGTGATCGTGGGCCAGGACCCGTACTGCGACGGCAGCGCCAGCGGCCTGGCCTTCGGCACGCTGGCGGGCCGACCGCCGCCGCCCTCCCTCAACAACGTGTTTCGCGAACTGGCGCGTACGGTGGACGGGTTTCAGCGCCCGGCC…
HHV-4 uracil DNA glycosylase
>EBV_MK540470.1_NPCT115
ATGGCATCGCGGGGGCTAGACCTCTGGCTGGATGAGCACGTGTGGAAGAGGAAACAGGAGATTGGTGTGAAAGGAGAAAATCTGCTTCTCCCCGACTTATGGCTAGATTTCCTACAACTCAGCCCCATCTTCCAGCGCAAGCTTGCTGCCGTTATTGCCTGTGTCCGACGCCTGCGGACTCAGGCCACCGTCTACCCGGAGGAGGACATGTGCATGGCCTGGGCCCGCTTTTGCGACCCCTCTGATATTAAGGTGGTTATTTTGGGCCAGGACCCCTATCACGGGGGTCAAGCAAACGGCCTGGCATTCAGCGTCGCATACGGCTTTCCAGTCCCCCCCAGCCTGAGGAACATCTACGCGGAGCTGCACCGGAGTCTGCCGGAGTTTTCTCCCCCAGAT…
>EBV_MK540333.1_NPCS023
ATGGCATCGCGGGGGCTAGACCTCTGGCTGGATGAGCACGTGTGGAAGAGGAAACAGGAGATTGGTGTGAAAGGAGAAAATCTGCTTCTCCCCGACTTATGGCTAGATTTCCTACAACTCAGCCCCATCTTCCAGCGCAAGCTTGCTGCCGTTATTGCCTGTGTCCGACGCCTGCGGACTCAGGCCACCGTCTACCCGGAGGAGGACATGTGCATGGCCTGGGCCCGCTTTTGCGACCCCTCTGATATTAAGGTGGTTATTTTGGGCCAGGACCCCTATCACGGGGGTCAAGCAAACGGCCTGGCATTCAGCGTCGCATACGGCTTTCCAGTCCCCCCCAGCCTGAGGAACATCTACGCGGAGCTGCACCGGAGTCTGCCGGAGTTTTCTCCCCCAGAT…
>EBV_MK540293.1_HS045
ATGGCATCGCGGGGGCTAGACCTCTGGCTGGATGAGCACGTGTGGAAGAGGAAACAGGAGATTGGTGTGAAAGGAGAAAATCTGCTTCTCCCCGACTTATGGCTAGATTTCCTACAACTCAGCCCCATCTTCCAGCGCAAGCTTGCTGCCGTTATTGCCTGTGTCCGACGCCTGCGGACTCAGGCCACCGTCTACCCGGAGGAGGACATGTGCATGGCCTGGGCCCGCTTTTGCGACCCCTCTGATATTAAGGTGGTTATTTTGGGCCAGGACCCCTATCACGGGGGTCAAGCAAACGGCCTGGCATTCAGCGTCGCATACGGCTTTCCAGTCCCCCCCAGCCTGAGGAACATCTACGCGGAGCTGCACCGGAGTCTGCCGGAGTTTTCTCCCCCAGAT…
>EBV_MK540287.1_HS035
ATGGCATCGCGGGGGCTAGACCTCTGGCTGGATGAGCACGTGTGGAAGAGGAAACAGGAGATTGGTGTGAAAGGAGAAAATCTCCTTCTCCCCGACTTATGGCTAGATTTCCTACAACTCAGCCCCATCTTCCAGCGCAAGCTTGCTGCCGTTATTGCCTGTGTCCGACGACTGCGGACACAGGCCACCGTCTACCCTGAGGAGGACATGTGCATGGCCTGGGCCCGCTTTTGCGACCCCTCTGATATTAAGGTGGTTATTTTGGGCCAGGACCCCTATCACGGGGGTCAAGCAAACGGCCTGGCATTCAGCATCGCATACGGCTTTCCAGTCCCCCCCAGCCTGAGGAACATCTACGCGGAGCTGCACCGGAGTCTGCCGGAGTTTTCTCCCCCAGAT…
>EBV_MK540253.1_GCT011
ATGGCATCGCGGGGGCTAGACCTCTGGCTGGATGAGCACGTGTGGAAGAGGAAACAGGAGATTGGTGTGAAAGGAGAAAATCTGCTTCTCCCCGACTTATGGCTAGATTTCCTACAACTCAGCCCCATCTTCCAGCGCAAGCTTGCTGCCGTTATTGCCTGTGTCCGACGCCTGCGGACTCAGGCCACCGTCTACCCGGAGGAGGACATGTGCATGGCCTGGGCCCGCTTTTGCGACCCCTCTGATATTAAGGTGGTTATTTTGGGCCAGGACCCCTATCACGGGGGTCAAGCAAACGGCCTGGCATTCAGCGTCGCATACGGCTTTCCAGTCCCCCCCAGCCTGAGGAACATCTACGCGGAGCTGCACCGGAGTCTGCCGGAGTTTTCTCCCCCAGAT…
>EBV_MK540241.1_BLT001
ATGGCATCGCGGGGGCTAGACCTCTGGCTGGATGAGCACGTGTGGAAGAGGAAACAGGAGATTGGTGTGAAAGGAGAAAATCTGCTTCTCCCCGACTTATGGCTAGATTTCCTACAACTCAGCCCCATCTTCCAGCGCAAGCTTGCTGCCGTTATTGCCTGTGTCCGACGCCTGCGGACTCAGGCCACCGTCTACCCGGAGGAGGACATGTGCATGGCCTGGGCCCGCTTTTGCGACCCCTCTGATATTAAGGTGGTTATTTTGGGCCAGGACCCCTATCACGGGGGTCAAGCAAACGGCCTGGCATTCAGCGTCGCATACGGCTTTCCAGTCCCCCCCAGCCTGAGGAACATCTACGCGGAGCTGCACCGGAGTCTGCCGGAGTTTTCTCCCCCAGAT…
>EBV_KF717093.1_Raji
ATGGCATCGCGGGGGCTAGACCTCTGGCTGGATGAGCACGTGTGGAAGAGGAAACAGGAGATTGGTGTGAAAGGAGAAAATCTGCTTCTCCCCGACTTATGGCTAGATTTCCTACAACTCAGCCCCATCTTCCAGCGCAAGCTTGCTGCCGTTATTGCCTGTGTCCGACGCCTGCGGACTCAGGCCACCGTCTACCCGGAGGAGGACATGTGCATGGCCTGGGCCCGCTTTTGCGACCCCTCTGATATTAAGGTGGTTATTTTGGGCCAGGACCCCTATCACGGGGGTCAAGCAAACGGCCTGGCATTCAGCGTCGCATACGGCTTTCCAGTCCCCCCCAGCCTGAGGAACATCTACGCGGAGCTGCACCGGAGTCTGCCGGACTTTTCTCCCCCAGAT…
>EBV_AY961628.3_GD1
ATGGCATCGCGGGGGCTAGACCTCTGGCTGGATGAGCACGTGTGGAAGAGGAAACAGGAGATTGGTGTGAAAGGAGAAAATCTGCTTCTCCCCGACTTATGGCTAGATTTCCTACAACTCAGCCCCATCTTCCAGCGCAAGCTTGCTGCCGTTATTGCCTGTGTCCGACGCCTGCGGACTCAGGCCACCGTCTACCCGGAGGAGGACATGTGCATGGCCTGGGCCCGCTTTTGCGACCCCTCTGATATTAAGGTGGTTATTTTGGGCCAGGACCCCTATCACGGGGGTCAAGCAAACGGCCTGGCATTCAGCGTCGCATACGGCTTTCCAGTCCCCCCCAGCCTGAGGAACATCTACGCGGAGCTGCACCGGAGTCTGCCGGAGTTTTCTCCCCCAGAT…
>EBV_KC207813.1_Akata
ATGGCATCGCGGGGGCTAGACCTCTGGCTGGATGAGCACGTGTGGAAGAGGAAACAGGAGATTGGTGTGAAAGGAGAAAATCTGCTTCTCCCCGACTTATGGCTAGATTTCCTACAACTCAGCCCCATCTTCCAGCGCAAGCTTGCTGCCGTTATTGCCTGTGTCCGACGCCTGCGGACTCAGGCCACCGTCTACCCGGAGGAGGACATGTGCATGGCCTGGGCCCGCTTTTGCGACCCCTCTGATATTAAGGTGGTTATTTTGGGCCAGGACCCCTATCACGGGGGTCAAGCAAACGGCCTGGCATTCAGCGTCGCATACGGCTTTCCAGTCCCCCCCAGCCTGAGGAACATCTACGCGGAGCTGCACCGGAGTCTGCCGGAGTTTTCTCCCCCAGAT…
>EBV_KF992571.1_HKNPC9
ATGGCATCGCGGGGGCTAGACCTCTGGCTGGATGAGCACGTGTGGAAGAGGAAACAGGAGATTGGTGTGAAAGGAGAAAATCTGCTTCTCCCCGACTTATGGCTAGATTTCCTACAACTCAGCCCCATCTTCCAGCGCAAGCTTGCTGCCGTTATTGCCTGTGTCCGACGCCTGCGGACTCAGGCCACCGTCTACCCGGAGGAGGACATGTGCATGGCCTGGGCCCGCTTTTGCGACCCCTCTGATATTAAGGTGGTTATTTTGGGCCAGGACCCCTATCACGGGGGTCAAGCAAACGGCCTGGCATTCAGCGTCGCATACGGCTTTCCAGTCCCCCCCAGCCTGAGGAACATCTACGCGGAGCTGCACCGGAGTCTGCCGGAGTTTTCTCCCCCAGAT…
HHV-8 uracil DNA glycosylase
>KSHV_MK733608.1_UNC_KICS010
ATGGACGCATGGTTGCAACAGACGGTCTTTAGGGGCACCCTATCCATCAGTCAGGGGGTGGACGACCGGGATCTGTTACTGGCACCTAAGTGGATTTCCTTTCTGAGCCTCTCATCATTTCTGAAACAGAAACTGCTCTCGCTGCTCAGACAGATTCGGGAACTTAGGCTAACCACCACAGTGTATCCCCCACAGGACAAGCTGATGTGGTGGTCCCACTGCTGCGATCCAGAGGATATTAAAGTGGTGATCTTAGGCCAGGACCCGTACCACAAGGGCCAAGCTACTGGCCTGGCGTTTAGTGTGGATCCGCAATGTCAGGTTCCACCCAGTTTGAGAAGCATCTTTAGAGAGCTAGAGGCTTCCGTCCCCAATTTCAGTACTCCTTCCCACGGGTGC…
>KSHV_LC200589.1_Japan1
ATGGACGCATGGTTGAAACAGACGGTCTTTAGGGGTTCCCTACCCATCAGTCAGGGGGTGGACGACCGGGATCTGTTACTGGCACCTAAGTGGATTTCCTTTCTGAGCCTCTCATCGTTTCTGAAACAGAAACTGCTCTCGCTGCTCAGACAGATTCGGGAACTTAGACTAACCACCACAGTGTATCCCCCTCAGGACAGGCTGATGTGGTGGTCCCACTGCTGCGATCCAGAGGATATTAAAGTGGTGATCTTAGGCCAGGACCCGTACCACAGGGGCCAAGCTACTGGCCTGGCGTTTAGTGTGGATCCGCAATGTCAGGTTCCACCCAGTTTGAGAAGCATCTTTAGAGAGCTAGAGGCTTCCGTCCCCAATTTCAGTACTCCTTCCCACGGGTGC…
>KSHV_KT271466.1_ZM124_PG
ATGGACGCATGGTTGCAACAGACGGTCTTTAGGGGCACCCTATCCATCAGTCAGGGGGTGGACGACCGGGATCTGTTACTGGCACCTAAGTGGATTTCCTTTCTGAGCCTCTCATCATTTCTGAAACAGAAACTGCTCTCGCTGCTCAGACAGATTCGGGAACTTAGACTAACCACCACAGTGTATCCCCCACAGGACAGGCTGATGTGGTGGTCCCACTGCTGCGATCCAGAGGATATTAAAGTGGTGATCTTAGGCCAGGACCCGTACCACAAGGGCCAAGCTACTGGCCTGGCGTTTAGTGTGGATCCGCAATGTCAGGTTCCACCCAGTTTGAGAAGCATCTTTAGAGAGCTAGAGGCTTCCGTCCCCAATTTCAGTACTCCTTCCCACGGGTGC…
>KSHV_KF588566.1_BrK.2191_4
ATGGACGCATGGTTGCAACAGACGGTCTTTAGGGGCACCCTATCCATCAGTCAGGGGGTGGACGACCGGGATCTGTTACTGGCACCTAAGTGGATTTCCTTTCTGAGCCTCTCATCATTTCTGAAACAGAAACTGCTCTCGCTGCTCAGACAGATTCGGGAACTTAGGCTAACCACCACAGTGTATCCCCCACAGGACAAGCTGATGTGGTGGTCCCACTGCTGCGATCCAGAGGATATTAAAGTGGTGATCTTAGGCCAGGACCCGTACCACAAGGGCCAAGCTACTGGCCTGGCGTTTAGTGTGGATCCGCAATGTCAGGTTCCACCCAGTTTGAGAAGCATCTTTAGAGAGCTAGAGGCTTCCGTCCCCAATTTCAGTACTCCTTCCCACGGGTGC…
>KSHV_KT271455.1_ZM091_PG
ATGGACGCATGGTTGCAACAGATGGTCTTTAGGGGCTCCCTATCCATCAGTCAGGGGGTTGACGACCGGGATCTGTTACTGGCACCTAAGTGGATTTCCTTTCTGAGCCTCTCATCATTTCTGAAACAGAAACTGCTCTCGCTGCTCAGACAGATTCGGGAACTTAGACTAACCACCACAGTGTATCCCCCACAGGACAGGCTGATGTGGTGGTCCCACTGCTGCGATCCAGAGGATATTAAAGTGGTGATCTTAGGCCAGGACCCGTACCACAGGGGCCAAGCTACTGGCCTGGCGTTTAGTGTGGATCCGCAATGTCAGGTTCCACCCAGTTTGAGAAGCATCTTTAGAGAGCTAGAGGCGTCCGTCCCCAATTTCAGTACTCCTTCCCACGGGTGC…
>KSHV_MK733607.1_BC1_UNC
ATGGACGCATGGTTGCAACAGACGGTCTTTAGGGGCACCCTATCCATCAGTCAGGGGGTGGACGACCGGGATCTGTTACTGGCACCTAAGTGGATTTCCTTTCTGAGCCTCTCATCATTTCTGAAACAGAAACTGCTCTCGCTGCTCAGACAGATTCGGGAACTTAGGCTAACCACCACAGTGTATCCCCCACAGGACAAGCTGATGTGGTGGTCCCACTGCTGCGATCCAGAGGATATTAAAGTGGTGATCTTAGGCCAGGACCCGTACCACAAGGGCCAAGCTACTGGCCTGGCGTTTAGTGTGGATCCGCAATGTCAGGTTCCACCCAGTTTGAGAAGCATCTTTAGAGAGCTAGAGGCTTCCGTCCCCAATTTCAGTACTCCTTCCCACGGGTGC…
>KSHV_MK733606.1_UNC_KICS009
ATGGACGCATGGTTGCAACAGACGGTCTTTAGGGGCACCCTATCCATCAGTCAGGGGGTGGACGACCGGGATCTGTTACTGGCACCTAAGTGGATTTCCTTTCTGAGCCTCTCATCATTTCTGAAACAGAAACTGCTCTCGCTGCTCAGACAGATTCGGGAACTTAGGCTAACCACCACAGTGTATCCCCCACAGGACAAGCTGATGTGGTGGTCCCACTGCTGCGATCCAGAGGATATTAAAGTGGTGATCTTAGGCCAGGACCCGTACCACAAGGGCCAAGCTACTGGCCTGGCGTTTAGTGTGGATCCGCAATGTCAGGTTCCACCCAGTTTGAGAAGCATCTTTAGAGAGCTAGAGGCTTCCGTCCCCAATTTCAGTACTCCTTCCCACGGGTGC…
>KSHV_MK143395.1_JSC-1
ATGGACGCATGGTTGCAACAGACGGTCTTTAGGGGCACCCTATCCATCAGTCAGGGGGTGGACGACCGGGATCTGTTACTGGCACCTAAGTGGATTTCCTTTCTGAGCCTCTCATCATTTCTGAAACAGAAACTGCTCTCGCTGCTCAGACAGATTCGGGAACTTAGGCTAACCACCACAGTGTATCCCCCACAGGACAAGCTGATGTGGTGGTCCCACTGCTGCGATCCAGAGGATATTAAAGTGGTGATCTTAGGCCAGGACCCGTACCACAAGGGCCAAGCTACTGGCCTGGCGTTTAGTGTGGATCCGCAATGTCAGGTTCCACCCAGTTTGAGAAGCATCTTTAGAGAGCTAGAGGCTTCCGTCCCCAATTTCAGTACTCCTTCCCACGGGTGC…
>KSHV_AP017458.1_SPEL
ATGGACGCATGGTTGAAACAGACGGTCTTTAGGGGTTCCCTACCCATCAGTCAGGGGGTGGACGACCGGGATCTGTTACTGGCACCTAAGTGGATTTCCTTTCTGAGCCTCTCATCGTTTCTGAAACAGAAACTGCTCTCGCTGCTCAGACAGATTCGGGAACTTAGACTAACCACCACAGTGTATCCCCCTCAGGACAGGCTGATGTGGTGGTCCCACTGCTGCGATCCAGAGGATATTAAAGTGGTGATCTTAGGCCAGGACCCGTACCACAGGGGCCAAGCTACTGGCCTGGCGTTTAGTGTGGATCCGCAATGTCAGGTTCCACCCAGTTTGAGAAGCATCTTTAGAGAGCTAGAGGCTTCCGTCCCCAATTTCAGTACTCCTTCCCACGGGTGC…
>KSHV_KT271468.1_ZM130
ATGGACGCATGGTTGCAACAGATGGTCTTTAGGGGCTCCCTATCCATCAGTCAGGGGGTTGACGACCGGGATCTGTTACTGGCACCTAAGTGGATTTCCTTTCTGAGCCTCTCATCATTTCTGAAACAGAAACTGCTCTCGCTGCTCAGACAGATTCGGGAACTTAGACTAACCACCACAGTGTATCCCCCACAGGACAGGCTGATGTGGTGGTCCCACTGCTGCGATCCAGAGGATATTAAAGTGGTGATCTTAGGCCAGGACCCGTACCACAGGGGCCAAGCTACTGGCCTGGCGTTTAGTGTGGATCCGCAATGTCAGGTTCCACCCAGTTTGAGAAGCATCTTTAGAGAGCTAGAGGCGTCCGTCCCCAATTTCAGTACTCCTTCCCACGGGTGC…
1. Uracil DNA glycosylase coding sequence annotation for the CyHV-2 YZ-01 isolate (MK260012.1), exhibits small differences in the start and end of the intron, resulting in a 12bp insertion in this region in the CyHV-2 YZ-01 isolate sequence relative to that of all other fully sequenced CyHV-2 isolates used in this study. However, the CyHV-2 YZ-01 isolate uracil DNA glycosylase coding sequence uti…

## Sheet: Table S3
Table S3. Summary of recombination events among AngHV-1 strains.
Event	Recombinant	Genome region1	Major parent2	Minor parent3	Detection method4
					R	G	B	M	C	S	T
1	KX	85,897-101,869	FJ	Unknown (DK2)	***	***	ns	***	***	ns	***
2	DK4	176,839-199,082	HVA	DK3	***	ns	ns	**	*	ns	*
3	DK3	105,077-133,512	Unknown (KX)	HVA	ns	ns	ns	**	ns	***	ns
4	DK2	227,836-228,454	DK3	FJ	*	**	ns	ns	ns	ns	ns
5	DK3	6,568-12,374	Unknown (UK)	KX	**	***	*	*	ns	**	ns
1. Coordinates are relater to location in the recombinant isolate.
2. Major parent strain was automatically predicted by the RDP software. It presents the closest relative of the recombinant strain considering the entire genome excluding the recombination region.
3. Minor parent was automatically predicted by the RDP software. It represents the closest relative of the recombinant strain considering the recombination region.
4. Detection methods used in RDP4: R= RDP; G=GENECONV; B=BOOTSCAN; M=MaxChi; C=CHIMAERA; S=SISCAN; T=3SEQ.

## Sheet: Table S4
Table S4. P-values from Tajima's relative rate test based on transitions in the first two codon positions. Tests were performed on the data used to generate the tree in Figure 4B (concatenated codon sequences of three core genes: DNA polymerase, helicase and terminase). Tests consisted of pairwise comparisons between lineages from each species. The lineages selected to represent each species are …
	AngHV-1	CyHV-1	CyHV-2
CyHV-1	0.4402	-	-
CyHV-2	0.6790	0.1615	-
CyHV-3	0.4966	0.40538	0.5532

## Sheet: Table S5 
Table S5. Alignment of cyprinivirus DNA polymerase codon sequences.
>CyHV-3_KHV-GZ11_KJ627438.1
MQAFKLYEAFSDYLPKQVTEQEFDRGDGDNELMYVASVRLIEESFRVWACWPDSGRKKCFWIRPVWWPCVMSDRVYELVGRSKPFAL------ASTRSLPQVGGVWLNNADTKQDVRCRLILFKNKRERQVFINLLRKEFPNDADVGTFEGSDSDMMGMAECILNRFLCCHFY-------RSPGFVSDPASDNPVISLNELWSCDAADESLYNVHFNFRDEVLLRKLK-----EAGALGRQEEARELEAKRAQAVATMPRRLVPELVYRCAFFDIECVFDSDHLDPNLDVGLDPTFAADLKIEARVKSC-FIKDFLPPRNTSNLRGYKEVTSVSLVYGGNERDQATGRKVEKKIREVWYNAARVQG----PG--PI-KDDSCGDVVTLNGVLTSCASEL…
>CyHV-3_KHV-U_DQ657948.1
MQAFKLYEAFSDYLPKQVTEQEFDRGDGDNELMYVASVRLIEESFRVWACWPDSGRKKCFWIRPVWWPCVMSDRVYELVGRSKPFAL------ASTRSLPQVGGVWLNNADTKQDVRCRLILFKNKRERQVFINLLRKEFPNDADVGTFEGSDSDMMGMAECILNRFLCCHFY-------RSPGFVSDPASDNPVISLNELWSCDAADESLYNVHFNFRDEVLLRKLK-----EAGALGRQEEARELEAKRAQAVATMPRRLVPELVYRCAFFDIECVFDSDHLDPNLDVGLDPTFAADLKIEARVKSC-FIKDFLPPRNTSNLRGYKEVTSVSLVYGGNERDQATGRKVEKKIREVWYNAARVQG----PG--PI-KDDSCGDVVTLNGVLTSCASEL…
>CyHV-3_TUMST1_AP008984.1
MQAFKLYEAFSDYLPKQVTEQEFDRGDGDNELMYVASVRLIEESFRVWACWPDSGRKKCFWIRPVWWPCVMSDRVYELVGRSKPFAL------ASTRSLPQVGGVWLNNADTKQDVRCRLILFKNKRERQVFINLLRKEFPNDADVGTFEGSDSDMMGMAECILNRFLCCHFY-------RSPGFVSDPASDNPVISLNELWSCDAADESLYNVHFNFRDEVLLRKLK-----EAGALGRQEEARELEAKRAQAVATMPRRLVPELVYRCAFFDIECVFDSDHLDPNLDVGLDPTFAADLKIEARVKSC-FIKDFLPPRNTSNLRGYKEVTSVSLVYGGNERDQATGRKVEKKIREVWYNAARVQG----PG--PI-KDDSCGDVVTLNGVLTSCASEL…
>CyHV-3_T_MG925491.1
MQAFKLYEAFSDYLPKQVTEQEFDRGDGDNELMYVASVRLIEESFRVWACWPDSGRKKCFWIRPVWWPCVMSDRVYELVGRSKPFAL------ASTRSLPQVGGVWLNNADTKQDVRCRLILFKNKRERQVFINLLRKEFPNDADVGTFEGSDSDMMGMAECILNRFLCCHFY-------RSPGFVSDPASDNPVISLNELWSCDAADESLYNVHFNFRDEVLLRKLK-----EAGALGRQEEARELEAKRAQAVATMPRRLVPELVYRCAFFDIECVFDSDHLDPNLDVGLDPTFAADLKIEARVKSC-FIKDFLPPRNTSNLRGYKEVTSVSLVYGGNERDQATGRKVEKKIREVWYNAARVQG----PG--PI-KDDSCGDVVTLNGVLTSCASEL…
>CyHV-3_M3_MG925490.1
MQAFKLYEAFSDYLPKQVTEQEFDRGDGDNELMYVASVRLIEESFRVWACWPDSGRKKCFWIRPVWWPCVMSDRVYELVGRSKPFAL------ASTRSLPQVGGVWLNNADTKQDVRCRLILFKNKRERQVFINLLRKEFPNDADVGTFEGSDSDMMGMAECILNRFLCCHFY-------RSPGFVSDPASDNPVISLNELWSCDAADESLYNVHFNFRDEVLLRKLK-----EAGALGRQEEARELEAKRAQAVATMPRRLVPELVYRCAFFDIECVFDSDHLDPNLDVGLDPTFAADLKIEARVKSC-FIKDFLPPRNTSNLRGYKEVTSVSLVYGGNERDQATGRKVEKKIREVWYNAARVQG----PG--PI-KDDSCGDVVTLNGVLTSCASEL…
>CyHV-3_I_MG925489.1
MQAFKLYEAFSDYLPKQVTEQEFDRGDGDNELMYVASVRLIEESFRVWACWPDSGRKKCFWIRPVWWPCVMSDRVYELVGRSKPFAL------ASTRSLPQVGGVWLNNADTKQDVRCRLILFKNKRERQVFINLLRKEFPNDADVGTFEGSDSDMMGMAECILNRFLCCHFY-------RSPGFVSDPASDNPVISLNELWSCDAADESLYNVHFNFRDEVLLRKLK-----EAGALGRQEEARELEAKRAQAVATMPRRLVPELVYRCAFFDIECVFDSDHLDPNLDVGLDPTFAADLKIEARVKSC-FIKDFLPPRNTSNLRGYKEVTSVSLVYGGNERDQATGRKVEKKIREVWYNAARVQG----PG--PI-KDDSCGDVVTLNGVLTSCASEL…
>CyHV-3_GZ11-SC_MG925488.1
MQAFKLYEAFSDYLPKQVTEQEFDRGDGDNELMYVASVRLIEESFRVWACWPDSGRKKCFWIRPVWWPCVMSDRVYELVGRSKPFAL------ASTRSLPQVGGVWLNNADTKQDVRCRLILFKNKRERQVFINLLRKEFPNDADVGTFEGSDSDMMGMAECILNRFLCCHFY-------RSPGFVSDPASDNPVISLNELWSCDAADESLYNVHFNFRDEVLLRKLK-----EAGALGRQEEARELEAKRAQAVATMPRRLVPELVYRCAFFDIECVFDSDHLDPNLDVGLDPTFAADLKIEARVKSC-FIKDFLPPRNTSNLRGYKEVTSVSLVYGGNERDQATGRKVEKKIREVWYNAARVQG----PG--PI-KDDSCGDVVTLNGVLTSCASEL…
>CyHV-3_FL_MG925487.1
MQAFKLYEAFSDYLPKQVTEQEFDRGDGDNELMYVASVRLIEESFRVWACWPDSGRKKCFWIRPVWWPCVMSDRVYELVGRSKPFAL------ASTRSLPQVGGVWLNNADTKQDVRCRLILFKNKRERQVFINLLRKEFPNDADVGTFEGSDSDMMGMAECILNRFLCCHFY-------RSPGFVSDPASDNPVISLNELWSCDAADESLYNVHFNFRDEVLLRKLK-----EAGALGRQEEARELEAKRAQAVATMPRRLVPELVYRCAFFDIECVFDSDHLDPNLDVGLDPTFAADLKIEARVKSC-FIKDFLPPRNTSNLRGYKEVTSVSLVYGGNERDQATGRKVEKKIREVWYNAARVQG----PG--PI-KDDSCGDVVTLNGVLTSCASEL…
>CyHV-3_E_MG925486.1
MQAFKLYEAFSDYLPKQVTEQEFDRGDGDNELMYVASVRLIEESFRVWACWPDSGRKKCFWIRPVWWPCVMSDRVYELVGRSKPFAL------ASTRSLPQVGGVWLNNADTKQDVRCRLILFKNKRERQVFINLLRKEFPNDADVGTFEGSDSDMMGMAECILNRFLCCHFY-------RSPGFVSDPASDNPVISLNELWSCDAADESLYNVHFNFRDEVLLRKLK-----EAGALGRQEEARELEAKRAQAVATMPRRLVPELVYRCAFFDIECVFDSDHLDPNLDVGLDPTFAADLKIEARVKSC-FIKDFLPPRNTSNLRGYKEVTSVSLVYGGNERDQATGRKVEKKIREVWYNAARVQG----PG--PI-KDDSCGDVVTLNGVLTSCASEL…
>CyHV-3_Cavoy_MG925485.1
MQAFKLYEAFSDYLPKQVTEQEFDRGDGDNELMYVASVRLIEESFRVWACWPDSGRKKCFWIRPVWWPCVMSDRVYELVGRSKPFAL------ASTRSLPQVGGVWLNNADTKQDVRCRLILFKNKRERQVFINLLRKEFPNDADVGTFEGSDSDMMGMAECILNRFLCCHFY-------RSPGFVSDPASDNPVISLNELWSCDAADESLYNVHFNFRDEVLLRKLK-----EAGALGRQEEARELEAKRAQAVATMPRRLVPELVYRCAFFDIECVFDSDHLDPNLDVGLDPTFAADLKIEARVKSC-FIKDFLPPRNTSNLRGYKEVTSVSLVYGGNERDQATGRKVEKKIREVWYNAARVQG----PG--PI-KDDSCGDVVTLNGVLTSCASEL…
>CyHV-3_GY-01_MK260013.1
MQAFKLYEAFSDYLPKQVTEQEFDRGDGDNELMYVASVRLIEESFRVWACWPDSGRKKCFWIRPVWWPCVMSDRVYELVGRSKPFAL------ASTRSLPQVGGVWLNNADTKQDVRCRLILFKNKRERQVFINLLRKEFPNDADVGTFEGSDSDMMGMAECILNRFLCCHFY-------RAPGFVSDPASDNPVISLNELWSCDAADESLYNVHFNFRDEVLLRKLK-----EAGALGRQEEARELEAKRAQAVATMPRRLVPELVYRCAFFDIECVFDSDHLDPNLDVGLDPTFAADLKIEARVKSC-FIKDFLPPRNTSNLRGYKEVTSVSLVYGGNERDQATGRKVEKKIREVWYNAARVQG----PG--PI-KDDSCGDVVTLNGVLTSCASEL…
>CyHV-3_PP3_070411_KX544848.1
MQAFKLYEAFSDYLPKQVTEQEFDRGDGDNELMYVASVRLIEESFRVWACWPDSGRKKCFWIRPVWWPCVMSDRVYELVGRSKPFAL------ASTRSLPQVGGVWLNNADTKQDVRCRLILFKNKRERQVFINLLRKEFPNDADVGTFEGSDSDMMGMAECILNRFLCCHFY-------RSPGFVSDPASDNPVISLNELWSCDAADESLYNVHFNFRDEVLLRKLK-----EAGALGRQEEARELEAKRAQAVATMPRRLVPELVYRCAFFDIECVFDSDHLDPNLDVGLDPTFAADLKIEARVKSC-FIKDFLPPRNTSNLRGYKEVTSVSLVYGGNERDQATGRKVEKKIREVWYNAARVQG----PG--PI-KDDSCGDVVTLNGVLTSCASEL…
>CyHV-3_ I_10_3_KX544847.1
MQAFKLYEAFSDYLPKQVTEQEFDRGDGDNELMYVASVRLIEESFRVWACWPDSGRKKCFWIRPVWWPCVMSDRVYELVGRSKPFAL------ASTRSLPQVGGVWLNNADTKQDVRCRLILFKNKRERQVFINLLRKEFPNDADVGTFEGSDSDMMGMAECILNRFLCCHFY-------RSPGFVSDPASDNPVISLNELWSCDAADESLYNVHFNFRDEVLLRKLK-----EAGALGRQEEARELEAKRAQAVATMPRRLVPELVYRCAFFDIECVFDSDHLDPNLDVGLDPTFAADLKIEARVKSC-FIKDFLPPRNTSNLRGYKEVTSVSLVYGGNERDQATGRKVEKKIREVWYNAARVQG----PG--PI-KDDSCGDVVTLNGVLTSCASEL…
>CyHV-3_I_09_2i3_KX544846.1
MQAFKLYEAFSDYLPKQVTEQEFDRGDGDNELMYVASVRLIEESFRVWACWPDSGRKKCFWIRPVWWPCVMSDRVYELVGRSKPFAL------ASTRSLPQVGGVWLNNADTKQDVRCRLILFKNKRERQVFINLLRKEFPNDADVGTFEGSDSDMMGMAECILNRFLCCHFY-------RSPGFVSDPASDNPVISLNELWSCDAADESLYNVHFNFRDEVLLRKLK-----EAGALGRQEEARELEAKRAQAVATMPRRLVPELVYRCAFFDIECVFDSDHLDPNLDVGLDPTFAADLKIEARVKSC-FIKDFLPPRNTSNLRGYKEVTSVSLVYGGNERDQATGRKVEKKIREVWYNAARVQG----PG--PI-KDDSCGDVVTLNGVLTSCASEL…
>CyHV-3_J1_101110_KX544845.1
MQAFKLYEAFSDYLPKQVTEQEFDRGDGDNELMYVASVRLIEESFRVWACWPDSGRKKCFWIRPVWWPCVMSDRVYELVGRSKPFAL------ASTRSLPQVGGVWLNNADTKQDVRCRLILFKNKRERQVFINLLRKEFPNDADVGTFEGSDSDMMGMAECILNRFLCCHFY-------RSPGFVSDPASDNPVISLNELWSCDAADESLYNVHFNFRDEVLLRKLK-----EAGALGRQEEARELEAKRAQAVATMPRRLVPELVYRCAFFDIECVFDSDHLDPNLDVGLDPTFAADLKIEARVKSC-FIKDFLPPRNTSNLRGYKEVTSVSLVYGGNERDQATGRKVEKKIREVWYNAARVQG----PG--PI-KDDSCGDVVTLNGVLTSCASEL…
>CyHV-3_CB4_181110_KX544844.1
MQAFKLYEAFSDYLPKQVTEQEFDRGDGDNELMYVASVRLIEESFRVWACWPDSGRKKCFWIRPVWWPCVMSDRVYELVGRSKPFAL------ASTRSLPQVGGVWLNNADTKQDVRCRLILFKNKRERQVFINLLRKEFPNDADVGTFEGSDSDMMGMAECILNRFLCCHFY-------RSPGFVSDPASDNPVISLNELWSCDAADESLYNVHFNFRDEVLLRKLK-----EAGALGRQEEARELEAKRAQAVATMPRRLVPELVYRCAFFDIECVFDSDHLDPNLDVGLDPTFAADLKIEARVKSC-FIKDFLPPRNTSNLRGYKEVTSVSLVYGGNERDQATGRKVEKKIREVWYNAARVQG----PG--PI-KDDSCGDVVTLNGVLTSCASEL…
>CyHV-3_KHV-I_DQ177346.1
MQAFKLYEAFSDYLPKQVTEQEFDRGDGDNELMYVASVRLIEESFRVWACWPDSGRKKCFWIRPVWWPCVMSDRVYELVGRSKPFAL------ASTRSLPQVGGVWLNNADTKQDVRCRLILFKNKRERQVFINLLRKEFPNDADVGTFEGSDSDMMGMAECILNRFLCCHFY-------RSPGFVSDPASDNPVISLNELWSCDAADESLYNVHFNFRDEVLLRKLK-----EAGALGRQEEARELEAKRAQAVATMPRRLVPELVYRCAFFDIECVFDSDHLDPNLDVGLDPTFAADLKIEARVKSC-FIKDFLPPRNTSNLRGYKEVTSVSLVYGGNERDQATGRKVEKKIREVWYNAARVQG----PG--PI-KDDSCGDVVTLNGVLTSCASEL…
>CyHV-3_J2_101110_KX544843.1
MQAFKLYEAFSDYLPKQVTEQEFDRGDGDNELMYVASVRLIEESFRVWACWPDSGRKKCFWIRPVWWPCVMSDRVYELVGRSKPFAL------ASTRSLPQVGGVWLNNADTKQDVRCRLILFKNKRERQVFINLLRKEFPNDADVGTFEGSDSDMMGMAECILNRFLCCHFY-------RSPGFVSDPASDNPVISLNELWSCDAADESLYNVHFNFRDEVLLRKLK-----EAGALGRQEEARELEAKRAQAVATMPRRLVPELVYRCAFFDIECVFDSDHLDPNLDVGLDPTFAADLKIEARVKSC-FIKDFLPPRNTSNLRGYKEVTSVSLVYGGNERDQATGRKVEKKIREVWYNAARVQG----PG--PI-KDDSCGDVVTLNGVLTSCASEL…
>CyHV-3_PoB3_KX544842.1
MQAFKLYEAFSDYLPKQVTEQEFDRGDGDNELMYVASVRLIEESFRVWACWPDSGRKKCFWIRPVWWPCVMSDRVYELVGRSKPFAL------ASTRSLPQVGGVWLNNADTKQDVRCRLILFKNKRERQVFINLLRKEFPNDADVGTFEGSDSDMMGMAECILNRFLCCHFY-------RSPGFVSDPASDNPVISLNELWSCDAADESLYNVHFNFRDEVLLRKLK-----EAGALGRQEEARELEAKRAQAVATMPRRLVPELVYRCAFFDIECVFDSDHLDPNLDVGLDPTFAADLKIEARVKSC-FIKDFLPPRNTSNLRGYKEVTSVSLVYGGNERDQATGRKVEKKIREVWYNAARVQG----PG--PI-KDDSCGDVVTLNGVLTSCASEL…
>CyHV-2_CaHV-1_1301_KU199244.1
MELFKLYNAFADCYPKQVSEAEFDAGDGDNQLIYVASVRLLENSMRVWACWPDTGDKKCFWVKPVYWPCVVSDETYALLAKAKPGLL------SVTRALPQVSNMWLNNADTKQDVSCRIILFKSKQERQSIINILRKEFPTDANVGTFEGSESDMLGMAECILNRFLCCHFY-------RAPSFVL--SESEPTVSLSQMWSCDAADERLYNVHFNYRDDILLRVTK-----EKRAAGDWEGFAECKAKRETARHTLPSRLVPEMVYRCGYFDFECIFDSSNLDPALASDRDPTFDVDKKIESRIACC-PIKSFLPKRNTSNLRGYKEVTSVSLVYGGSERDLI------KKTRHVWYNAARVM-----PGVVPV-KDESCGDVVTTNGVLTACESEL…
>CyHV-2_SY_KT387800.1
MELFKLYNAFADCYPKQVSEAEFDAGDGDNQLIYVASVRLLENSMRVWACWPDTGDKKCFWVKPVYWPCVVSDETYALLAKAKPGLL------SVTRALPQVSNMWLNNADTKQDVSCRIILFKSKQERQSIINILRKEFPTDANVGTFEGSESDMLGMAECILNRFLCCHFY-------RAPSFVL--SESEPTVSLSQMWSCDAADERLYNVHFNYRDDILLRVTK-----EKRAAGDWEGFAECKAKRETARHTLPSRLVPEMVYRCGYFDFECIFDSSNLDPALASDRDPTFDVDKKIESRIACC-PIKSFLPKRNTSNLRGYKEVTSVSLVYGGSERDLI------KKTRHVWYNAARVM-----PGVVPV-KDESCGDVVTTNGVLTACESEL…
>CyHV-2_YZ-01_MK260012.1
MELFKLYNAFADCYPKQVSEAEFDAGDGDNQLIYVASVRLLENSMRVWACWPDTGDKKCFWVKPVYWPCVVSDETYALLAKAKPGLL------SVTRALPQVSNMWLNNADTKQDVSCRIILFKSKQERQSIINILRKEFPTDANVGTFEGSESDMLGMAECILNRFLCCHFY-------RAPSFVL--SESEPTVSLSQMWSCDAADERLYNVHFNYRDDILLRVTK-----EKRAAGDWEGFAECKAKRETARHTLPSRLVPEMVYRCGYFDFECIFDSSNLDPALASDRDPTFDVDKKIESRIACC-PIKSFLPKRNTSNLRGYKEVTSVSLVYGGSERDLI------KKTRHVWYNAARVM-----PGVVPV-KDESCGDVVTTNGVLTACESEL…
>CyHV-2_ST-J1_NC_019495.1
MELFKLYNAFADCYPKQVSEAEFDAGDGDNQLIYVASVRLLENSMRVWACWPDTGDKKCFWVKPVYWPCVVSDETYALLAKAKPGLL------SVTRALPQVSNMWLNNADTKQDVSCRIILFKSKQERQSIINILRKEFPTDANVGTFEGSESDMLGMAECILNRFLCCHFY-------RAPSFVL--SESEPTVSLSQMWSCDAADERLYNVHFNYRDDILLRVTK-----EKRAAGDWEGFAECKAKRETARHTLPSRLVPEMVYRCGYFDFECIFDSSNLDPALASDRDPTFDVDKKIESRIACC-PIKSFLPKRNTSNLRGYKEVTSVSLVYGGSERDLI------KKTRHVWYNAARVM-----PGVVPV-KDESCGDVVTTNGVLTACESEL…
>CyHV-2_SY-C1_KM200722.1
MELFKLYNAFADCYPKQVSEAEFDAGDGDNQLIYVASVRLLENSMRVWACWPDTGDKKCFWVKPVYWPCVVSDETYALLAKAKPGLL------SVTRALPQVSNMWLNNADTKQDVSCRIILFKSKQERQSIINILRKEFPTDANVGTFEGSESDMLGMAECILNRFLCCHFY-------RAPSFVL--SESEPTVSLSQMWSCDAADERLYNVHFNYRDDILLRVTK-----EKRAAGDWEGFAECKAKRETARHTLPSRLVPEMVYRCGYFDFECIFDSSNLDPALASDRDPTFDVDKKIESRIACC-PIKSFLPKRNTSNLRGYKEVTSVSLVYGGSERDLI------KKTRHVWYNAARVM-----PGVVPV-KDESCGDVVTTNGVLTACESEL…
>CyHV-1_NG-J1_JQ815363.1
MQQFKLYEAFKDYLPRQLTEEEFGRNDGT-ELMYVSSIRLLDDAMRVWACWPESGRKRCFWIKPVYWPCVLSDKVYGCLTRTKPGLL------SGTAGLPQAGGIWLNNADTKQDVQSRIILFKRKRERQNFINTLRREFPTDADVGTFEGSESDMLGMAECILNKFLCCSFY-------KAPAFLSSPGVSDPVLSLNELRFCHEADEKLYNDHFNFRDDILVRQLK-----AARAKGDAERAEQLELKKTEARSAWPRRLVPEMVYRCGFFDFECVFSERNQDPDLNADQDPTFNEDKRIDARISTC-FLKAFLPAKHSSNLRGYKEVTSVSLVYGGYERDQCTGQPLEKKTREVWYNAKR-------AGKEPIQRDETCSDVVTTNAVLTACESEL…
>AngHV-1-CVI
-MDFKYYAVFADRLVQQKCAT--DAQDGD--IFYTVSIRAVEDRLRVVGCFPDTCETACLWIEPIYCPLVL-DKAYSAYLESKPQLMALVSCTASTLPGPERVNLVLNNGDTKEDVSVTMYLFEKKADRKRVADHLRQALPAVPDMGTFDSLTNNMGGAADCIYNRVYCCNFYRLKRDKIRATDVGSNGADLSGTIKLRDLTFDEDLDRTLYNDHFFSRDEAVLKQNHILYHTDRQAYERKKVAGELAVGKPNPSSGIGRRV-PELVYRCGHFDFETVFDEQNLDPKLHPEKDETFAEDKAIKDRIKKCGLVGSFLPAPRASKLRGYKEVISVSLVYRTDTCALFRQGKKGQKMRRVWYNASRVDGVGAEPRHAPY-VKGSHEDCVTD-CEIIACDSEL…
>AngHV-1-DK1
-MDFKYYAVFADRLVQQKCAT--DAQDGD--IFYTVSIRAVEDRLRVVGCFPDTCETACLWIEPIYCPLVL-DKAYSAYLESKPQLMALVSCTASTLPGPERVNLVLNNGDTKEDVSVTMYLFEKKADRKRVADHLRQALPAVPDMGTFDSLTNNMGGAADCIYNRVYCCNFYRLKRDKIRATDVGSNGADLSGTIKLRDLTFDEDLDRTLYNDHFFSRDEAVLKQNHILYHTDRQAYERKKVAGELAVGKPNPSSGIGRRV-PELVYRCGHFDFETVFDEQNLDPKLHPEKDETFAEDKAIKDRIKKCGLVGSFLPAPRASKLRGYKEVISVSLVYRTDTCALFRQGKKGQKMRRVWYNASRVDGVGAEPRHAPY-VKGSHEDCVTD-CEIIACDSEL…
>AngHV-1-DK2
-MDFKYYAVFADRLVQQKCAT--DAQDGD--IFYTVSIRAVEDRLRVVGCFPDTCETACLWIEPIYCPLVL-DKAYSAYLESKPQLMALVSCTASTLPGPERVNLVLNNGDTKEDVSVTMYLFEKKADRKRVADHLRQALPAVPDMGTFDSLTNNMGGAADCIYNRVYCCNFYRLKRDKIRATDVGSNGADLSGTIKLRDLTFDEDLDRTLYNDHFFSRDEAVLKQNHILYHTDRQAYERKKVAGELAVGKPNPSSGIGRRV-PELVYRCGHFDFETVFDEQNLDPKLHPEKDETFAEDKAIKDRIKKCGLVGSFLPAPRASKLRGYKEVISVSLVYRTDTCALFRQGKKGQKMRRVWYNASRVDGVGAEPRHAPY-VKGSHEDCVTD-CEIIACDSEL…
>AngHV-1-DK3
-MDFKYYAVFADRLVQQKCAT--DAQDGD--IFYTVSIRAVEDRLRVVGCFPDTCETACLWIEPIYCPLVL-DKAYSAYLESKPQLMALVSCTASTLPGPERVNLVLNNGDTKEDVSVTMYLFEKKADRKRVADHLRQALPAVPDMGTFDSLTNNMGGAADCIYNRVYCCNFYRLKRDKIRATDVGSNGADLSGTIKLRDLTFDEDLDRTLYNDHFFSRDEAVLKQNHILYHTDRQAYERKKVAGELAVGKPNPSSGIGRRV-PELVYRCGHFDFETVFDEQNLDPKLHPEKDETFAEDKAIKDRIKKCGLVGSFLPAPRASKLRGYKEVISVSLVYRTDTCALFRQGKKGQKMRRVWYNASRVDGVGAEPRHAPY-VKGSHEDCVTD-CEIIACDSEL…
>AngHV-1-DK4
-MDFKYYAVFADRLVQQKCAT--DAQDGD--IFYTVSIRAVEDRLRVVGCFPDTCETACLWIEPIYCPLVL-DKAYSAYLESKPQLMALVSCTASTLPGPERVNLVLNNGDTKEDVSVTMYLFEKKADRKRVADHLRQALPAVPDMGTFDSLTNNMGGAADCIYNRVYCCNFYRLKRDKIRATDVGSNGADLSGTIKLRDLTFDEDLDRTLYNDHFFSRDEAVLKQNHILYHTDRQAYERKKVAGELAVGKPNPSSGIGRRV-PELVYRCGHFDFETVFDEQNLDPKLHPEKDETFAEDKAIKDRIKKCGLVGSFLPAPRASKLRGYKEVISVSLVYRTDTCALFRQGKKGQKMRRVWYNASRVDGVGAEPRHAPY-VKGSHEDCVTD-CEIIACDSEL…
>AngHV-1-FJ_FJ940765.3
-MDFKYYAVFADRLVQQKCAT--DAQDGD--IFYTVSIRAVEDRLRVVGCFPDTCETACLWIEPIYCPLVL-DKAYSAYLESKPQLMALVSCTASTLPGPERVNLVLNNGDTKEDVSVTMYLFEKKADRKRVADHLRQALPAVPDMGTFDSLTNNMGGAADCIYNRVYCCNFYRLKRDKIRATDVGSNGADLSGTIKLRDLTFDEDLDRTLYNDHFFSRDEAVLKQNHILYHTDRQAYERKKVAGELAVGKPNPSSGIGRRV-PELVYRCGHFDFETVFDEQNLDPKLHPEKDETFAEDKAIKDRIKKCGLVGSFLPAPRASKLRGYKEVISVSLVYRTDTCALFRQGKKGQKMRRVWYNASRVDGVGAEPRHAPY-VKGSHEDCVTD-CEIIACDSEL…
>AngHV-1-HVA
-MDFKYYAVFADRLVQQKCAT--DAQDGD--IFYTVSIRAVEDRLRVVGCFPDTCETACLWIEPIYCPLVL-DKAYSAYLESKPQLMALVSCTASTLPGPERVNLVLNNGDTKEDVSVTMYLFEKKADRKRVADHLRQALPAVPDMGTFDSLTNNMGGAADCIYNRVYCCNFYRLKRDKIRATDVGSNGADLSGTIKLRDLTFDEDLDRTLYNDHFFSRDEAVLKQNHILYHTDRQAYERKKVAGELAVGKPNPSSGIGRRV-PELVYRCGHFDFETVFDEQNLDPKLHPEKDETFAEDKAIKDRIKKCGLVGSFLPAPRASKLRGYKEVISVSLVYRTDTCALFRQGKKGQKMRRVWYNASRVDGVGAEPRHAPY-VKGSHEDCVTD-CEIIACDSEL…
>AngHV-1-KX_KX027736.1
-MDFKYYAVFADRLVQQKCAT--DAQDGD--IFYTVSIRAVEDRLRVVGCFPDTCETACLWIEPIYCPLVL-DKAYSAYLESKPQLMALVSCTASTLPGPERVNLVLNNGDTKEDVSVTMYLFEKKADRKRVADHLRQALPAVPDMGTFDSLTNNMGGAADCIYNRVYCCNFYRLKRDKIRATDVGSNGADLSGTIKLRDLTFDEDLDRTLYNDHFFSRDEAVLKQNHILYHTDRQAYERKKVAGELAVGKPNPSSGIGRRV-PELVYRCGHFDFETVFDEQNLDPKLHPEKDETFAEDKAIKDRIKKCGLVGSFLPAPRASKLRGYKEVISVSLVYRTDTCALFRQGKKGQKMRRVWYNASRVDGVGAEPRHAPY-VKGSHEDCVTD-CEIIACDSEL…
>AngHV-1-UK
-MDFKYYAVFADRLVQQKCAT--DAQDGD--IFYTVSIRAVEDRLRVVGCFPDTCETACLWIEPIYCPLVL-DKAYSAYLESKPQLMALVSCTASTLPGPERVNLVLNNGDTKEDVSVTMYLFEKKADRKRVADHLRQALPAVPDMGTFDSLTNNMGGAADCIYNRVYCCNFYRLKRDKIRATDVGSNGADLSGTIKLRDLTFDEDLDRTLYNDHFFSRDEAVLKQNHILYHTDRQAYERKKVAGELAVGKPNPSSGIGRRV-PELVYRCGHFDFETVFDEQNLDPKLHPEKDETFAEDKAIKDRIKKCGLVGSFLPAPRASKLRGYKEVISVSLVYRTDTCALFRQGKKGQKMRRVWYNASRVDGVGAEPRHAPY-VKGSHEDCVTD-CEIIACDSEL…

## Sheet: Table S6
Table S6. Alignment of cyprinivirus helicase codon sequences.
>CyHV-3_KHV-GZ11_KJ627438.1
MDADELDFCCDEFDLYGEEPSEASRLGYGDKDDDDDGGDDCDDSASVVPSPASSV-------SSTSSSYSFKAPQSR--------FNRGTNRFNPFKKKVKE--DEDEDDEV--------KDEEETRVEVESKGALSKKVTDHYLAYTSHLQRVWASDIMDLLASPTNALLARVCLLAGCAGAGKTYAINILREA--AGPYCAVT-ASTLNAAGIHADSRTIHSYLGFNTTELLDLNSSDQEWFAEYKKRHKDTFDMLQQAHKAYIAKPNHDCPSLRMRCAKCQAWM-----SEPDDRGSGFDTIQSQAFTGPARLPLLIIDEYGMLTGGMLARVLIALKLWAPPGDQHLVVLVGSVTQLQPGRG---VEDRDRPDDGLWTFGKWDQVTASRFNLPFSV…
>CyHV-3_KHV-U_DQ657948.1
MDADELDFCCDEFDLYGEEPSEASRLGYGDKDDDDDGGDDCDDSASVVPSPASSV-------SSTSSSYSFKAPQSR--------FNRGTNRFNPFKKKVKE--DEDEDDEV--------KDEEETRVEVESKGALSKKVTDHYLAYTSHLQRVWASDIMDLLASPTNALLARVCLLAGCAGAGKTYAINILREA--AGPYCAVT-ASTLNAAGIHADSRTIHSYLGFNTTELLDLNSSDQEWFAEYKKRHKDTFDMLQQAHKAYIAKPNHDCPSLRMRCAKCQAWM-----SEPDDRGSGFDTIQSQAFTGPARLPLLIIDEYGMLTGGMLARVLIALKLWAPPGDQHLVVLVGSVTQLQPGRG---VEDRDRPDDGLWTFGKWDQVTASRFNLPFSV…
>CyHV-3_TUMST1_AP008984.1
MDADELDFCCDEFDLYGEEPSEASRLGYGDKDDDDDGGDDCDDSASVVPSPASSV-------SSTSSSYSFKAPQSR--------FNRGTNRFNPFKKKVK----EDEDDEV--------KDEEETRVEVESKGALSKKVTDHYLAYTSHLQRVWASDIMDLLASPTNALLARVCLLAGCAGAGKTYAINILREA--AGPYCAVT-ASTLNAAGIHADSRTIHSYLGFNTTELLDLNSSDQEWFAEYKKRHKDTFDMLQQAHKAYIAKPNHDCPSLRMRCAKCQAWM-----SEPDDRGSGFDTIQSQAFTGPARLPLLIIDEYGMLTGGMLARVLIALKLWAPPGDQHLVVLVGSVTQLQPGRG---VEDRDRPDDGLWTFGKWDQVTASRFNLPFSV…
>CyHV-3_T_MG925491.1
MDADELDFCCDEFDLYGEEPSEASRLGYGDKDDDDDGGDDCDDSASVVPSPASSV-------SSTSSSYSFKAPQSR--------FNRGTNRFNPFKKKVK----EDEDDEV--------KDEEETRVEVESKGALSKKVTDHYLAYTSHLQRVWASDIMDLLASPTNALLARVCLLAGCAGAGKTYAINILREA--AGPYCAVT-ASTLNAAGIHADSRTIHSYLGFNTTELLDLNSSDQEWFAEYKKRHKDTFDMLQQAHKAYIAKPNHDCPSLRMRCAKCQAWM-----SEPDDRGSGFDTIQSQAFTGPARLPLLIIDEYGMLTGGMLARVLIALKLWAPPGDQHLVVLVGSVTQLQPGRG---VEDRDRPDDGLWTFGKWDQVTASRFNLPFSV…
>CyHV-3_M3_MG925490.1
MDADELDFCCDEFDLYGEEPSEASRLGYGDKDDDDDGGDDCDDSASVVPSPASSV-------SSTSSSYSFKAPQSR--------FNRGTNRFNPFKKKVK----EDEDDEV--------KDEEETRVEVESKGALSKKVTDHYLAYTSHLQRVWASDIMDLLASPTNALLARVCLLAGCAGAGKTYAINILREA--AGPYCAVT-ASTLNAAGIHADSRTIHSYLGFNTTELLDLNSSDQEWFAEYKKRHKDTFDMLQQAHKAYIAKPNHDCPSLRMRCAKCQAWM-----SEPDDRGSGFDTIQSQAFTGPARLPLLIIDEYGMLTGGMLARVLIALKLWAPPGDQHLVVLVGSVTQLQPGRG---VEDRDRPDDGLWTFGKWDQVTASRFNLPFSV…
>CyHV-3_I_MG925489.1
MDADELDFCCDEFDLYGEEPSEASRLGYGDKDDDDDGGDDCDDSASVVPSPASSV-------SSTSSSYSFKAPQSR--------FNRGTNRFNPFKKKVKE--DEDEDDEV--------KDEEETRVEVESKGALSKKVTDHYLAYTSHLQRVWASDIMDLLASPTNALLARVCLLAGCAGAGKTYAINILREA--AGPYCAVT-ASTLNAAGIHADSRTIHSYLGFNTTELLDLNSSDQEWFAEYKKRHKDTFDMLQQAHKAYIAKPNHDCPSLRMRCAKCQAWM-----SEPDDRGSGFDTIQSQAFTGPARLPLLIIDEYGMLTGGMLARVLIALKLWAPPGDQHLVVLVGSVTQLQPGRG---VEDRDRPDDGLWTFGKWDQVTASRFNLPFSV…
>CyHV-3_GZ11-SC_MG925488.1
MDADELDFCCDEFDLYGEEPSEASRLGYGDKDDDDDGGDDCDDSASVVPSPASSV-------SSTSSSYSFKAPQSR--------FNRGTNRFNPFKKKVKE--DEDEDDEV--------KDEEETRVEVESKGALSKKVTDHYLAYTSHLQRVWASDIMDLLASPTNALLARVCLLAGCAGAGKTYAINILREA--AGPYCAVT-ASTLNAAGIHADSRTIHSYLGFNTTELLDLNSSDQEWFAEYKKRHKDTFDMLQQAHKAYIAKPNHDCPSLRMRCAKCQAWM-----SEPDDRGSGFDTIQSQAFTGPARLPLLIIDEYGMLTGGMLARVLIALKLWAPPGDQHLVVLVGSVTQLQPGRG---VEDRDRPDDGLWTFGKWDQVTASRFNLPFSV…
>CyHV-3_FL_MG925487.1
MDADELDFCCDEFDLYGEEPSEASRLGYGDKDDDDDGGDDCDDSASVVPSPASSV-------SSTSSSYSFKAPQSR--------FNRGTNRFNPFKKKVKE--DEDEDDEV--------KDEEETRVEVESKGALSKKVTDHYLAYTSHLQRVWASDIMDLLASPTNALLARVCLLAGCAGAGKTYAINILREA--AGPYCAVT-ASTLNAAGIHADSRTIHSYLGFNTTELLDLNSSDQEWFAEYKKRHKDTFDMLQQAHKAYIAKPNHDCPSLRMRCAKCQAWM-----SEPDDRGSGFDTIQSQAFTGPARLPLLIIDEYGMLTGGMLARVLIALKLWAPPGDQHLVVLVGSVTQLQPGRG---VEDRDRPDDGLWTFGKWDQVTASRFNLPFSV…
>CyHV-3_E_MG925486.1
MDADELDFCCDEFDLYGEEPSEASRLGYGDKDDDDDGGDDCDDSASVVPSPASSV-------SSTSSSYSFKAPQSR--------FNRGTNRFNPFKKKVKE--DEDEDDEV--------KDEEETRVEVESKGALSKKVTDHYLAYTSHLQRVWASDIMDLLASPTNALLARVCLLAGCAGAGKTYAINILREA--AGPYCAVT-ASTLNAAGIHADSRTIHSYLGFNTTELLDLNSSDQEWFAEYKKRHKDTFDMLQQAHKAYIAKPNHDCPSLRMRCAKCQAWM-----SEPDDRGSGFDTIQSQAFTGPARLPLLIIDEYGMLTGGMLARVLIALKLWAPPGDQHLVVLVGSVTQLQPGRG---VEDRDRPDDGLWTFGKWDQVTASRFNLPFSV…
>CyHV-3_Cavoy_MG925485.1
MDADELDFCCDEFDLYGEEPSEASRLGYGDKDDDDDGGDDCDDSASVVPSPASSV-------SSTSSSYSFKAPQSR--------FNRGTNRFNPFKKKVKE--DEDEDDEV--------KDEEETRVEVESKGALSKKVTDHYLAYTSHLQRVWASDIMDLLASPTNALLARVCLLAGCAGAGKTYAINILREA--AGPYCAVT-ASTLNAAGIHADSRTIHSYLGFNTTELLDLNSSDQEWFAEYKKRHKDTFDMLQQAHKAYIAKPNHDCPSLRMRCAKCQAWM-----SEPDDRGSGFDTIQSQAFTGPARLPLLIIDEYGMLTGGMLARVLIALKLWAPPGDQHLVVLVGSVTQLQPGRG---VEDRDRPDDGLWTFGKWDQVTASRFNLPFSV…
>CyHV-3_GY-01_MK260013.1
MDADELDFCCDEFDLYGEEPSEASRLGYGDKDDDDDGGDDCDDSASVVPSPASSV-------SSTSSSYSFKAPQSR--------FNRGTNRFNPFKKKVK----EDEDDEV--------KDEEETRVEVESKGALSKKVTDHYLAYTSHLQRVWASDIMDLLASPTNALLARVCLLAGCAGAGKTYAINILREA--AGPYCAVT-ASTLNAAGIHADSRTIHSYLGFNTTELLDLNSSDQEWFAEYKKRHKDTFDMLQQAHKAYIAKPNHDCPSLRMRCAKCQAWM-----SEPDDRGSGFDTIQSQAFTGPARLPLLIIDEYGMLTGGMLARVLIALKLWAPPGDQHLVVLVGSVTQLQPGRG---VEDRDRPDDGLWTFGKWDQVTASRFNLPFSV…
>CyHV-3_PP3_070411_KX544848.1
MDADELDFCCDEFDLYGEEPSEASRLGYGDKDDDDDGGDDCDDSASVVPSPASSV-------SSTSSSYSFKAPQSR--------FNRGTNRFNPFKKKVK----EDEDDEV--------KDEEETRVEVESKGALSKKVTDHYLAYTSHLQRVWASDIMDLLASPTNALLARVCLLAGCAGAGKTYAINILREA--AGPYCAVT-ASTLNAAGIHADSRTIHSYLGFNTTELLDLNSSDQEWFAEYKKRHKDTFDMLQQAHKAYIAKPNHDCPSLRMRCAKCQAWM-----SEPDDRGSGFDTIQSQAFTGPARLPLLIIDEYGMLTGGMLARVLIALKLWAPPGDQHLVVLVGSVTQLQPGRG---VEDRDRPDDGLWTFGKWDQVTASRFNLPFSV…
>CyHV-3_ I_10_3_KX544847.1
MDADELDFCCDEFDLYGEEPSEASRLGYGDKDDDDDGGDDCDDSASVVPSPASSV-------SSTSSSYSFKAPQSR--------FNRGTNRFNPFKKKVK----EDEDDEV--------KDEEETRVEVESKGALSKKVTDHYLAYTSHLQRVWASDIMDLLASPTNALLARVCLLAGCAGAGKTYAINILREA--AGPYCAVT-ASTLNAAGIHADSRTIHSYLGFNTTELLDLNSSDQEWFAEYKKRHKDTFDMLQQAHKAYIAKPNHDCPSLRMRCAKCQAWM-----SEPDDRGSGFDTIQSQAFTGPARLPLLIIDEYGMLTGGMLARVLIALKLWAPPGDQHLVVLVGSVTQLQPGRG---VEDRDRPDDGLWTFGKWDQVTASRFNLPFSV…
>CyHV-3_I_09_2i3_KX544846.1
MDADELDFCCDEFDLYGEEPSEASRLGYGDKDDDDDGGDDCDDSASVVPSPASSV-------SSTSSSYSFKAPQSR--------FNRGTNRFNPFKKKVK----EDEDDEV--------KDEEETRVEVESKGALSKKVTDHYLAYTSHLQRVWASDIMDLLASPTNALLARVCLLAGCAGAGKTYAINILREA--AGPYCAVT-ASTLNAAGIHADSRTIHSYLGFNTTELLDLNSSDQEWFAEYKKRHKDTFDMLQQAHKAYIAKPNHDCPSLRMRCAKCQAWM-----SEPDDRGSGFDTIQSQAFTGPARLPLLIIDEYGMLTGGMLARVLIALKLWAPPGDQHLVVLVGSVTQLQPGRG---VEDRDRPDDGLWTFGKWDQVTASRFNLPFSV…
>CyHV-3_J1_101110_KX544845.1
MDADELDFCCDEFDLYGEEPSEASRLGYGDKDDDDDGGDDCDDSASVVPSPASSV-------SSTSSSYSFKAPQSR--------FNRGTNRFNPFKKKVK----EDEDDEV--------KDEEETRVEVESKGALSKKVTDHYLAYTSHLQRVWASDIMDLLASPTNALLARVCLLAGCAGAGKTYAINILREA--AGPYCAVT-ASTLNAAGIHADSRTIHSYLGFNTTELLDLNSSDQEWFAEYKKRHKDTFDMLQQAHKAYIAKPNHDCPSLRMRCAKCQAWM-----SEPDDRGSGFDTIQSQAFTGPARLPLLIIDEYGMLTGGMLARVLIALKLWAPPGDQHLVVLVGSVTQLQPGRG---VEDRDRPDDGLWTFGKWDQVTASRFNLPFSV…
>CyHV-3_CB4_181110_KX544844.1
MDADELDFCCDEFDLYGEEPSEASRLGYGDKDDDDDGGDDCDDSASVVPSPASSV-------SSTSSSYSFKAPQSR--------FNRGTNRFNPFKKKVK----EDEDDEV--------KDEEETRVEVESKGALSKKVTDHYLAYTSHLQRVWASDIMDLLASPTNALLARVCLLAGCAGAGKTYAINILREA--AGPYCAVT-ASTLNAAGIHADSRTIHSYLGFNTTELLDLNSSDQEWFAEYKKRHKDTFDMLQQAHKAYIAKPNHDCPSLRMRCAKCQAWM-----SEPDDRGSGFDTIQSQAFTGPARLPLLIIDEYGMLTGGMLARVLIALKLWAPPGDQHLVVLVGSVTQLQPGRG---VEDRDRPDDGLWTFGKWDQVTASRFNLPFSV…
>CyHV-3_KHV-I_DQ177346.1
MDADELDFCCDEFDLYGEEPSEASRLGYGDKDDDDDGGDDCDDSASVVPSPASSV-------SSTSSSYSFKAPQSR--------FNRGTNRFNPFKKKVKE--DEDEDDEV--------KDEEETRVEVESKGALSKKVTDHYLAYTSHLQRVWASDIMDLLASPTNALLARVCLLAGCAGAGKTYAINILREA--AGPYCAVT-ASTLNAAGIHADSRTIHSYLGFNTTELLDLNSSDQEWFAEYKKRHKDTFDMLQQAHKAYIAKPNHDCPSLRMRCAKCQAWM-----SEPDDRGSGFDTIQSQAFTGPARLPLLIIDEYGMLTGGMLARVLIALKLWAPPGDQHLVVLVGSVTQLQPGRG---VEDRDRPDDGLWTFGKWDQVTASRFNLPFSV…
>CyHV-3_J2_101110_KX544843.1
MDADELDFCCDEFDLYGEEPSEASRLGYGDKDDDDDGGDDCDDSASVVPSPASSV-------SSTSSSYSFKAPQSR--------FNRGTNRFNPFKKKVK----EDEDDEV--------KDEEETRVEVESKGALSKKVTDHYLAYTSHLQRVWASDIMDLLASPTNALLARVCLLAGCAGAGKTYAINILREA--AGPYCAVT-ASTLNAAGIHADSRTIHSYLGFNTTELLDLNSSDQEWFAEYKKRHKDTFDMLQQAHKAYIAKPNHDCPSLRMRCAKCQAWM-----SEPDDRGSGFDTIQSQAFTGPARLPLLIIDEYGMLTGGMLARVLIALKLWAPPGDQHLVVLVGSVTQLQPGRG---VEDRDRPDDGLWTFGKWDQVTASRFNLPFSV…
>CyHV-3_PoB3_KX544842.1
MDADELDFCCDEFDLYGEEPSEASRLGYGDKDDDDDGGDDCDDSASVVPSPASSV-------SSTSSSYSFKAPQSR--------FNRGTNRFNPFKKKVKE--DEDEDDEV--------KDEEETRVEVESKGALSKKVTDHYLAYTSHLQRVWASDIMDLLASPTNALLARVCLLAGCAGAGKTYAINILREA--AGPYCAVT-ASTLNAAGIHADSRTIHSYLGFNTTELLDLNSSDQEWFAEYKKRHKDTFDMLQQAHKAYIAKPNHDCPSLRMRCAKCQAWM-----SEPDDRGSGFDTIQSQAFTGPARLPLLIIDEYGMLTGGMLARVLIALKLWAPPGDQHLVVLVGSVTQLQPGRG---VEDRDRPDDGLWTFGKWDQVTASRFNLPFSV…
>CyHV-2_CaHV-1_1301_KU199244.1
--MDELDALC-EADYYGEYDDYPSSEPYSTADADSD--------TAPPPSPPSTSGTYKPYQSSATSGTSYKPYQSTGTSGTYKPFRSGATTGKPTKRKRSES-DDDDDDEMIVVKKSDTREEEEAATTTDAEPELKAQVTDHYMKYTSYLQKVWVGDVLDLLGSPTNAPLARVCLLTGCAGSGKTYAINLLREA--AGPLCNVT-ASTLNAAGIHADSRTIHSYMGFNTTELLDLNASDETWFLAYKERHKESLNNLQKSHRAYIANPTHECESLRMRCMKCQKWM-----DDPQLPNNA-APIQTNVFSGPARTPLLIIDEYGMLTGPMLARVLIALKLWAPPGDQHLVAIVGSVTQLQPGRG---PEDRDRPDDGLWTFSKWDQVKCASFNLPFSV…
>CyHV-2_SY_KT387800.1
--MDELDALC-EADYYGEYDDYPSSEPYSTADADSD--------TAPPPSPPSTSGTYKPYQSSATSGTSYKPYQSTGTSGTYKPFRSGATTGKPTKRKRSES-DDDDDDEMIVVKKSDTREEEEAATTTDAEPELKAQVTDHYMKYTSYLQKVWVGDVLDLLGSPTNAPLARVCLLTGCAGSGKTYAINLLREA--AGPLCNVT-ASTLNAAGIHADSRTIHSYMGFNTTELLDLNASDETWFLAYKERHKESLNNLQKSHRAYIANPTHECESLRMRCMKCQKWM-----DDPQLPNNA-APIQTNVFSGPARTPLLIIDEYGMLTGPMLARVLIALKLWAPPGDQHLVAIVGSVTQLQPGRG---PEDRDRPDDGLWTFSKWDQVKCASFNLPFSV…
>CyHV-2_YZ-01_MK260012.1
--MDELDALC-EADYYGEYDDYPSSEPYSTADADSD--------TAPPPSPPSTSGTYKPYQSSATSGTSYKPYQSTGTSGTYKPFRSGATTGKPTKRKRSESDDDDDDDEMIVVKKSDTREEEEAATTTDAEPELKAQVTDHYMKYTSYLQKVWVGDVLDLLGSPTNAPLARVCLLTGCAGSGKTYAINLLREA--AGPLCNVT-ASTLNAAGIHADSRTIHSYMGFNTTELLDLNASDETWFLAYKERHKESLNNLQKSHRAYIANPTHECESLRMRCMKCQKWM-----DDPQLPNNA-APIQTNVFSGPARTPLLIIDEYGMLTGPMLARVLIALKLWAPPGDQHLVAIVGSVTQLQPGRG---PEDRDRPDDGLWTFSKWDQVKCASFNLPFSV…
>CyHV-2_ST-J1_NC_019495.1
--MDELDALC-EADYYGEYDDYPSSEPYSTADADSD--------TAPPPSPPSTSGTYKPYQSSATSGTSYKPYQSTGTSGTYKPFRSGATTGKPTKRKRSES-DDDDDDEMIVVKKSDTREEEEAATTTDAEPELKAQVTDHYMKYTSYLQKVWVGDVLDLLGSPTNAPLARVCLLTGCAGSGKTYAINLLREA--AGPMCNVT-ASTLNAAGIHADSRTIHSYMGFNTTELLDLNASDETWFLAYKERHKESLNNLQKSHRAYIANPTHECESLRMRCMKCQKWM-----DDPQLPNNA-APIQTNVFSGPARTPLLIIDEYGMLTGPMLARVLIALKLWAPPGDQHLVAIVGSVTQLQPGRG---PEDRDRPDDGLWTFSKWDQVKCASFNLPFSV…
>CyHV-2_SY-C1_KM200722.1
--MDELDALC-EADYYGEYDDYPSSEPYSTADADSD--------TAPPPSPPSTSGTYKPYQSSATSGTSYKPYQSTGTSGTYKPFRSGATTGKPTKRKRSES-DDDDDDEMIVVKKSDTREEEEAATTTDAEPELKAQVTDHYMKYTSYLQKVWVGDVLDLLGSPTNAPLARVCLLTGCAGSGKTYAINLLREA--AGPLCNVT-ASTLNAAGIHADSRTIHSYMGFNTTELLDLNASDETWFLAYKERHKESLNNLQKSHRAYIANPTHECESLRMRCMKCQKWM-----DDPQLPNNA-APIQTNVFSGPARTPLLIIDEYGMLTGPMLARVLIALKLWAPPGDQHLVAIVGSVTQLQPGRG---PEDRDRPDDGLWTFSKWDQVKCASFNLPFSV…
>CyHV-1_NG-J1_JQ815363.1
MDTDDLDNMC-------ENGGDWDDAGAGSDDDEDL-------STTPDPVPQALL------------------------------------------------------------------------NEVPEKSEMT-RVTDHYLSYTSYLQNLWAGDMMDLLASPTLAPLARITLLTGCAGSGKTYAINKLRES--AGQYCAIT-ASTLNAAGIHADSCTVHKYLGFNTSELLDLNSTDSEWFAAYKEKHKDAFSYLARAHRDYIANPDHHCQTLRMRCAKCREWM-----NCPKTNSSSFS--IENGFAGPASIPMLVIDEYGMLTGGMLNRILIALKLWAPPGDQHLIVLVGSVTQLQPGRG---PEDRNRPDDGLWTFAKWDRLLVSTFNLPFSV…
>AngHV-1-CVI
----------------MEQGPEPSRIEMEELSTSSY--------------PPAEI--------------------------------------------------------------------------------------DRLTTYSRLLQIKWVSYIFSCLALPIKEPLP--VVLSGDAGAGKTKAITLIRDKLRKSPFILTTGASTVNVAAMH-NVRTLHSILGVNTAELLREDIPLEQWFSEWCTKYTAELTKIDAARTAYIANPDHACPKIILRCEACSRYVFKYVAGVSVDNGEMRDKGCWPLLLAPATTPAILVDEFGMMHNTWLTRVFVALKRLAPPGDAHVLILVGSVTQLPPAHGKDQPKTSGSNKEGPWVNELLSQTRFS-FHLPFSM…
>AngHV-1-DK1
----------------MEQGPEPSRIEMEELSTSSY--------------PPAEI--------------------------------------------------------------------------------------DRLTTYSRLLQIKWVSYIFSCLALPIKEPLP--VVLSGDAGAGKTKAITLIRDKLRKSPFILTTGASTVNVAAMH-NVRTLHSILGVNTAELLREDIPLEQWFSEWCTKYTAELTKIDAARTAYIANPDHACPKIILRCEACSRYVFKYVAGVSVDNGEMRDKGCWPLLLAPATTPAILVDEFGMMHNTWLTRVFVALKRLAPPGDAHVLILVGSVTQLPPAHGKDQPKTSGSNKEGPWVNELLSQTRFS-FHLPFSM…
>AngHV-1-DK2
----------------MEQGPEPSRIEMEELSTSSY--------------PPAEI--------------------------------------------------------------------------------------DRLTTYSRLLQIKWVSYIFSCLALPIKEPLP--VVLSGDAGAGKTKAITLIRDKLRKSPFILTTGASTVNVAAMH-NVRTLHSILGVNTAELLREDIPLEQWFSEWCTKYTAELTKIDAARTAYIANPDHACPKIILRCEACSRYVFKYVAGVSVDNGEMRDKGCWPLLLAPATTPAILVDEFGMMHNTWLTRVFVALKRLAPPGDAHVLILVGSVTQLPPAHGKDQPKTSGSNKEGPWVNELLSQTRFS-FHLPFSM…
>AngHV-1-DK3
----------------MEQGPEPSRIEMEELSTSSY--------------PPAEI--------------------------------------------------------------------------------------DRLTTYSRLLQIKWVSYIFSCLALPIKEPLP--VVLSGDAGAGKTKAITLIRDKLRKSPFILTTGASTVNVAAMH-NVRTLHSILGVNTAELLREDIPLEQWFSEWCTKYTAELTKIDAARTAYIANPDHACPKIILRCEACSRYVFKYVAGVSVDNGEMRDKGCWPLLLAPATTPAILVDEFGMMHNTWLTRVFVALKRLAPPGDAHVLILVGSVTQLPPAHGKDQPKTSGSNKEGPWVNELLSQTRFS-FHLPFSM…
>AngHV-1-DK4
----------------MEQGPEPSRIEMEELSTSSY--------------PPAEI--------------------------------------------------------------------------------------DRLTTYSRLLQIKWVSYIFSCLALPIKEPLP--VVLSGDAGAGKTKAITLIRDKLRKSPFILTTGASTVNVAAMH-NVRTLHSILGVNTAELLREDIPLEQWFSEWCTKYTAELTKIDAARTAYIANPDHACPKIILRCEACSRYVFKYVAGVSVDNGEMRDKGCWPLLLAPATTPAILVDEFGMMHNTWLTRVFVALKRLAPPGDAHVLILVGSVTQLPPAHGKDQPKTSGSNKEGPWVNELLSQTRFS-FHLPFSM…
>AngHV-1-FJ_FJ940765.3
----------------MEQGPEPSRIEMEELSTSSY--------------PPAEI--------------------------------------------------------------------------------------DRLTTYSRLLQIKWVSYIFSCLALPIKEPLP--VVLSGDAGAGKTKAITLIRDKLRKSPFILTTGASTVNVAAMH-NVRTLHSILGVNTAELLREDIPLEQWFSEWCTKYTAELTKIDAARTAYIANPDHACPKIILRCEACSRYVFKYVAGVSVDNGEMRDKGCWPLLLAPATTPAILVDEFGMMHNTWLTRVFVALKRLAPPGDAHVLILVGSVTQLPPAHGKDQPKTSGSNKEGPWVNELLSQTRFS-FHLPFSM…
>AngHV-1-HVA
----------------MEQGPEPSRIEMEELSTSSY--------------PPAEI--------------------------------------------------------------------------------------DRLTTYSRLLQIKWVSYIFSCLALPIKEPLP--VVLSGDAGAGKTKAITLIRDKLRKSPFILTTGASTVNVAAMH-NVRTLHSILGVNTAELLREDIPLEQWFSEWCTKYTAELTKIDAARTAYIANPDHACPKIILRCEACSRYVFKYVAGVSVDNGEMRDKGCWPLLLAPATTPAILVDEFGMMHNTWLTRVFVALKRLAPPGDAHVLILVGSVTQLPPAHGKDQPKTSGSNKEGPWVNELLSQTRFS-FHLPFSM…
>AngHV-1-KX_KX027736.1
----------------MEQGPEPSRIEMEELSTSSY--------------PPAEI--------------------------------------------------------------------------------------DRLTTYSRLLQIKWVSYIFSCLALPIKEPLP--VVLSGDAGAGKTKAITLIRDKLRKSPFILTTGASTVNVAAMH-NVRTLHSILGVNTAELLREDIPLEQWFSEWCTKYTAELTKIDAARTAYIANPDHACPKIILRCEACSRYVFKYVAGVSVDNGEMRDKGCWPLLLAPATTPAILVDEFGMMHNTWLTRVFVALKRLAPPGDAHVLILVGSVTQLPPAHGKDQPKTSGSNKEGPWVNELLSQTRFS-FHLPFSM…
>AngHV-1-UK
----------------MEQGPEPSRIEMEELSTSSY--------------PPAEI--------------------------------------------------------------------------------------DRLTTYSRLLQIKWVSYIFSCLALPIKEPLP--VVLSGDAGAGKTKAITLIRDKLRKSPFILTTGASTVNVAAMH-NVRTLHSILGVNTAELLREDIPLEQWFSEWCTKYTAELTKIDAARTAYIANPDHACPKIILRCEACSRYVFKYVAGVSVDNGEMRDKGCWPLLLAPATTPAILVDEFGMMHNTWLTRVFVALKRLAPPGDAHVLILVGSVTQLPPAHGKDQPKTSGSNKEGPWVNELLSQTRFS-FHLPFSM…

## Sheet: Table S7
Table S7. Supplementary output from Tajima’s relative rate tests. For each pair of lineages compared (in this case AngHV-1 vs other cypriniviruses, based on concatenated core genes), the number of unique changes that each species has accumulated since divergence from the MRCA with a common outgroup (RaHV-1) is summarized. In each case, AngHV-1 exhibits less change. The lineages used for each spec…
Comparison	Species-specific changes relative to common outgroup	AA changes	All changes in codons (based on positions 1 and 2 only)	Transversion changes in codons (based on positions 1 and 2 only)
AngHV-1 Vs CyHV-1	AngHV-1	180	581	330
	CyHV-1	195	587	351
AngHV-1 Vs CyHV-2	AngHV-1	158	561	320
	CyHV-2	203	606	374
AngHV-1 Vs CyHV-3	AngHV-1	175	574	323
	CyHV-3	202	595	361

## Sheet: Table S8
Table S8. AA changes in individual core genes between AngHV-1 and other cypriniviruses. Taking DNA polymerase, helicase and terminase genes separately, the number of unique AA changes between AngHV-1 and other cypriniviruses since divergence from the MRCA with a common outgroup (RaHV-1) is summarized. With the exception of the comparisons to the CyHV-1 and CyHV-2 DNA polymerase genes (for which t…
Comparison	Species-specific unique AA changes relative to common outgroup	DNA polymerase	helicase	terminase
AngHV-1 Vs CyHV-1	AngHV-1	98	43	37
	CyHV-1	96	54	46
AngHV-1 Vs CyHV-2	AngHV-1	90	43	29
	CyHV-2	107	53	44
AngHV-1 Vs CyHV-3	AngHV-1	103	46	39
	CyHV-3	99	48	48

## Sheet: Table S9  
Table S9. Details of HHV-1 nucleotide substitution rate estimates reported elsewhere.
Substitution rate estimates (substitutions/base/year)	Source	Comments	Study title
1.38e-07	Kolb et al. (2013)	Long-term rate derived from Internal-node calibration (i.e. over long timescale, 34,000 years)	Using HSV-1 genome phylogenetics to track past human migrations
1.82e-08	Norberg et al. (2011)	Long-term rate derived from Internal-node calibration (i.e. over long timescale, 8.45 million years)	A genome-wide comparative evolutionary analysis of herpes simplex virus type 1 and varicella zoster virus.
3.5e-08	Sakaoka et al. (1994)	Long-term rate derived sequence diversity and inter-population divergence times (i.e. over long timescale, 110,000 years)	Quantitative analysis of genomic polymorphism of herpes simplex virus type 1 strains from six countries: studies of molecular evolution and molecular epidemiology of the virus

## Sheet: Table S10
Table S10. Pairwise comparisons (Wilcoxon test) of gene diversity between each genus. This corresponds to the data in Figure 7.
P-values from pariwise comparison of the gene diversity (π) between each genus
	Cyprinivirus	Cytomegalovirus	Lymphocryptovirus	Rhadinovirus	Simplexvirus
Cytomegalovirus	0.0123	-	-	-	-
Lymphocryptovirus	0.0123	0.0612	-	-	-
Rhadinovirus	0.0123	0.2677	0.1071	-	-
Simplexvirus	0.0085	0.0612	0.8081	0.2677	-
Varicellovirus	0.0109	0.1658	0.8041	0.2223	0.4808
P-values from pariwise comparisons of mean branch length between each genus
	Cyprinivirus	Cytomegalovirus	Lymphocryptovirus	Rhadinovirus	Simplexvirus
Cytomegalovirus	0.0123	-	-	-	-
Lymphocryptovirus	0.0123	0.0714	-	-	-
Rhadinovirus	0.0123	0.3673	0.1071	-	-
Simplexvirus	0.0064	0.1212	0.8081	0.292	-
Varicellovirus	0.0079	0.107	0.3355	0.2223	0.3355

[truncated: 1 more sheets: Table S11]
